# Supplementary material for: Associations between dietary habits and bipolar disorder: a diet-wide mendelian randomization study
Source: Front Psychiatry. 2024 May 10;15:1388316. doi: 10.3389/fpsyt.2024.1388316 (PMC11116565; doi:10.3389/fpsyt.2024.1388316)
Supplement: Supplementary file 1 [file Table_1.xlsx]

## Sheet: S1 Calculation formula and rele
S1 Calculation formula and relevant results of R2 and F
Calculation formula
Generally, we need an F statistic greater than 10 to effectively avoid bias caused by weak instrumental variables. F statistic, calculated as follows: F =(N-k–1)/k× R²/(1-R²) N represents the amount of GWAS samples exposed; R²= percent of variance in exposure explained by IVs.
Exposure	R2	F
processed_meat_intake	0.0006	32.8
Poultry_intake	0.003	22.64
Beef_intake	0.0002	30.92
Pork_intake	0.0003	33.49
Lamb_mutton_intake	0.0011	36.59
Non-oily_fish_intake	0.0003	38.29
Oily_fish_intake	0.0028	45.87
Bread_intake	0.0012	46.33
Dark_chocolate_intake	0.0059	22.71
Cake intake	0.0052	21.3
Cheese_intake	0.0017	33.5
Sponge_pudding_intake	0.006	22.13
Cereal_intake	0.0009	37.65
White_rice_intake	0.0051	22.58
Fresh_fruit_intake	0.0012	36.96
Dried_fruit_intake	0.0013	36.96
Apple_intake	0.0076	22.71
Banana_intake	0.0048	22.39
Berry_intake	0.0055	21.43
Cooked_vegetable_intake	0.0004	32.21
Salad_raw_vegetable_intake	0.0004	34.14
Tea_intake	0.0011	34.2
Coffee_intake	0.0011	36.66
Alcohol_intake_frequency	0.0031	40.33
Fizzy_drink_intake	0.0055	21.43
Milk	0.0099	21.82
Pure fruitve/getable juice intake	0.005	21.81
Salt_added_to_food	0.0049	48.27

## Sheet: S2 List of confounders
Processed meat intake
snp	a1	a2	trait	efo	study	pmid	ancestry	year	beta	se	p	direction	n	n_cases	n_controls	n_studies	unit	dataset
rs11887120	C	T	Height	EFO_0004339	GIANT	23754948	European	2013	-0.02692	0.004551	3.29e-09	-	131855	0	131855	46	Z-score	GIANT_Height_EUR_2013
	C	T	Height	EFO_0004339	GIANT	25282103	European	2014	-0.03	0.0032	4.7e-21	-	249704	0	249704	79	Z-score	GIANT_Height_EUR_2014
	C	T	Comparative body size at age 10	-	Neale B	UKBB	European	2017	0.01706	0.001715	2.52e-23	+	331693	0	331693	1	-	Neale-B_UKBB_EUR_2017
	C	T	Comparative height size at age 10	-	Neale B	UKBB	European	2017	-0.01355	0.00171	2.3e-15	-	332021	0	332021	1	-	Neale-B_UKBB_EUR_2017
	C	T	Height	EFO_0004339	Neale B	UKBB	European	2017	-0.02349	0.00178	9.86e-40	-	336474	0	336474	1	IVNT	Neale-B_UKBB_EUR_2017
	C	T	Sitting height	EFO_0004339	Neale B	UKBB	European	2017	-0.01285	0.001937	3.29e-11	-	336172	0	336172	1	IVNT	Neale-B_UKBB_EUR_2017
rs1422192	A	G	Body mass index	EFO_0004340	Akiyama M	28892062	East Asian	2017	0.02032	0.003567	1.23e-08	+	173430	0	173430	3	IVNT	Akiyama-M_BMI_EAS_2017
	A	G	Arm fat mass left	-	Neale B	UKBB	European	2017	0.02846	0.003276	3.69e-18	+	331164	0	331164	1	IVNT	Neale-B_UKBB_EUR_2017
	A	G	Arm fat mass right	-	Neale B	UKBB	European	2017	0.02833	0.003275	5.2e-18	+	331226	0	331226	1	IVNT	Neale-B_UKBB_EUR_2017
	A	G	Arm fat percentage left	-	Neale B	UKBB	European	2017	0.02125	0.00253	4.47e-17	+	331198	0	331198	1	IVNT	Neale-B_UKBB_EUR_2017
	A	G	Arm fat percentage right	-	Neale B	UKBB	European	2017	0.02056	0.002542	6.1e-16	+	331249	0	331249	1	IVNT	Neale-B_UKBB_EUR_2017
	A	G	Arm fat-free mass left	-	Neale B	UKBB	European	2017	0.01172	0.002125	3.53e-08	+	331159	0	331159	1	IVNT	Neale-B_UKBB_EUR_2017
	A	G	Arm fat-free mass right	-	Neale B	UKBB	European	2017	0.01161	0.002083	2.5e-08	+	331221	0	331221	1	IVNT	Neale-B_UKBB_EUR_2017
	A	G	Arm predicted mass left	-	Neale B	UKBB	European	2017	0.01208	0.002117	1.17e-08	+	331146	0	331146	1	IVNT	Neale-B_UKBB_EUR_2017
	A	G	Arm predicted mass right	-	Neale B	UKBB	European	2017	0.01154	0.002076	2.71e-08	+	331216	0	331216	1	IVNT	Neale-B_UKBB_EUR_2017
	A	G	Basal metabolic rate	EFO_0007777	Neale B	UKBB	European	2017	0.01428	0.002216	1.18e-10	+	331307	0	331307	1	IVNT	Neale-B_UKBB_EUR_2017
	A	G	Body fat percentage	EFO_0007800	Neale B	UKBB	European	2017	0.02001	0.002563	5.74e-15	+	331117	0	331117	1	IVNT	Neale-B_UKBB_EUR_2017
	A	G	Body mass index	EFO_0004340	Neale B	UKBB	European	2017	0.02918	0.003305	1.05e-18	+	336107	0	336107	1	IVNT	Neale-B_UKBB_EUR_2017
	A	G	Hip circumference	EFO_0005093	Neale B	UKBB	European	2017	0.02521	0.003309	2.57e-14	+	336601	0	336601	1	IVNT	Neale-B_UKBB_EUR_2017
	A	G	Impedance of leg left	-	Neale B	UKBB	European	2017	-0.01855	0.003048	1.17e-09	-	331296	0	331296	1	IVNT	Neale-B_UKBB_EUR_2017
	A	G	Irritability	EFO_0009594	Neale B	UKBB	European	2017	0.009555	0.001535	4.8e-10	+	322668	90282	232386	1	risk diff	Neale-B_UKBB_EUR_2017
	A	G	Leg fat mass left	-	Neale B	UKBB	European	2017	0.02218	0.002642	4.71e-17	+	331275	0	331275	1	IVNT	Neale-B_UKBB_EUR_2017
	A	G	Leg fat mass right	-	Neale B	UKBB	European	2017	0.02289	0.002672	1.08e-17	+	331293	0	331293	1	IVNT	Neale-B_UKBB_EUR_2017
	A	G	Leg fat percentage left	-	Neale B	UKBB	European	2017	0.01451	0.00209	3.91e-12	+	331278	0	331278	1	IVNT	Neale-B_UKBB_EUR_2017
	A	G	Leg fat percentage right	-	Neale B	UKBB	European	2017	0.01545	0.002117	2.89e-13	+	331296	0	331296	1	IVNT	Neale-B_UKBB_EUR_2017
	A	G	Leg fat-free mass left	-	Neale B	UKBB	European	2017	0.01561	0.002201	1.33e-12	+	331258	0	331258	1	IVNT	Neale-B_UKBB_EUR_2017
	A	G	Leg fat-free mass right	-	Neale B	UKBB	European	2017	0.01423	0.0022	9.92e-11	+	331285	0	331285	1	IVNT	Neale-B_UKBB_EUR_2017
	A	G	Leg predicted mass left	-	Neale B	UKBB	European	2017	0.01553	0.002186	1.2e-12	+	331253	0	331253	1	IVNT	Neale-B_UKBB_EUR_2017
	A	G	Leg predicted mass right	-	Neale B	UKBB	European	2017	0.01411	0.002186	1.08e-10	+	331285	0	331285	1	IVNT	Neale-B_UKBB_EUR_2017
	A	G	Qualifications: college or university degree	EFO_0004784	Neale B	UKBB	European	2017	0.01007	0.001566	1.29e-10	+	334070	106305	227765	1	risk diff	Neale-B_UKBB_EUR_2017
	A	G	Trunk fat mass	EFO_0005409	Neale B	UKBB	European	2017	0.02834	0.003365	3.76e-17	+	331093	0	331093	1	IVNT	Neale-B_UKBB_EUR_2017
	A	G	Trunk fat percentage	-	Neale B	UKBB	European	2017	0.02352	0.003072	1.95e-14	+	331113	0	331113	1	IVNT	Neale-B_UKBB_EUR_2017
	A	G	Waist circumference	EFO_0004342	Neale B	UKBB	European	2017	0.02336	0.002959	2.94e-15	+	336639	0	336639	1	IVNT	Neale-B_UKBB_EUR_2017
	A	G	Weight	EFO_0004338	Neale B	UKBB	European	2017	0.02317	0.00292	2.07e-15	+	336227	0	336227	1	IVNT	Neale-B_UKBB_EUR_2017
	A	G	Whole body fat mass	-	Neale B	UKBB	European	2017	0.02836	0.003261	3.47e-18	+	330762	0	330762	1	IVNT	Neale-B_UKBB_EUR_2017
	A	G	Whole body fat-free mass	-	Neale B	UKBB	European	2017	0.0118	0.002114	2.41e-08	+	331291	0	331291	1	IVNT	Neale-B_UKBB_EUR_2017
	A	G	Whole body water mass	-	Neale B	UKBB	European	2017	0.01163	0.002117	3.91e-08	+	331315	0	331315	1	IVNT	Neale-B_UKBB_EUR_2017
rs2873054	A	C	Trunk fat percentage	-	Neale B	UKBB	European	2017	-0.01274	0.002331	4.64e-08	-	331113	0	331113	1	IVNT	Neale-B_UKBB_EUR_2017
rs4077924	T	C	Lymphocyte count	EFO_0004586	Astle W	27863252	European	2016	0.03456	0.003924	1.29e-18	+	173480	0	173480	2	IVNT	Astle-W_Blood-Cell-Traits_EUR_2016
	T	C	Heel bone mineral density	EFO_0009270	Neale B	UKBB	European	2017	0.02253	0.003392	3.09e-11	+	194398	0	194398	1	IVNT	Neale-B_UKBB_EUR_2017
	T	C	Vascular or heart problems diagnosed by doctor: none of the above	-	Neale B	UKBB	European	2017	0.007206	0.00121	2.56e-09	+	336683	236530	100153	1	risk diff	Neale-B_UKBB_EUR_2017
rs4240672	A	G	Granulocyte count	EFO_0004586	Astle W	27863252	European	2016	0.02386	0.003586	2.84e-11	+	173480	0	173480	2	IVNT	Astle-W_Blood-Cell-Traits_EUR_2016
	A	G	Myeloid white cell count	EFO_0004586	Astle W	27863252	European	2016	0.02448	0.003595	9.85e-12	+	173480	0	173480	2	IVNT	Astle-W_Blood-Cell-Traits_EUR_2016
	A	G	Neutrophil count	EFO_0004586	Astle W	27863252	European	2016	0.02427	0.003577	1.15e-11	+	173480	0	173480	2	IVNT	Astle-W_Blood-Cell-Traits_EUR_2016
	A	G	Platelet distribution width	EFO_0004586	Astle W	27863252	European	2016	-0.02213	0.003591	7.2e-10	-	173480	0	173480	2	IVNT	Astle-W_Blood-Cell-Traits_EUR_2016
	A	G	Red cell distribution width	EFO_0004586	Astle W	27863252	European	2016	-0.0319	0.003535	1.78e-19	-	173480	0	173480	2	IVNT	Astle-W_Blood-Cell-Traits_EUR_2016
	A	G	Sum basophil neutrophil counts	EFO_0004586	Astle W	27863252	European	2016	0.02438	0.003583	1.02e-11	+	173480	0	173480	2	IVNT	Astle-W_Blood-Cell-Traits_EUR_2016
	A	G	Sum neutrophil eosinophil counts	EFO_0004586	Astle W	27863252	European	2016	0.02383	0.00358	2.77e-11	+	173480	0	173480	2	IVNT	Astle-W_Blood-Cell-Traits_EUR_2016
	A	G	White blood cell count	EFO_0004586	Astle W	27863252	European	2016	0.02177	0.00358	1.2e-09	+	173480	0	173480	2	IVNT	Astle-W_Blood-Cell-Traits_EUR_2016
	A	G	Body mass index	EFO_0004340	Neale B	UKBB	European	2017	-0.01574	0.002401	5.49e-11	-	336107	0	336107	1	IVNT	Neale-B_UKBB_EUR_2017
	A	G	Comparative body size at age 10	-	Neale B	UKBB	European	2017	-0.009448	0.001661	1.3e-08	-	331693	0	331693	1	-	Neale-B_UKBB_EUR_2017
	A	G	Diastolic blood pressure	EFO_0006336	Neale B	UKBB	European	2017	-0.01612	0.002459	5.53e-11	-	317756	0	317756	1	IVNT	Neale-B_UKBB_EUR_2017
	A	G	Heel bone mineral density	EFO_0009270	Neale B	UKBB	European	2017	-0.03529	0.003108	7.16e-30	-	194398	0	194398	1	IVNT	Neale-B_UKBB_EUR_2017
	A	G	Heel bone mineral density left	EFO_0009270	Neale B	UKBB	European	2017	-0.03065	0.004158	1.7e-13	-	106254	0	106254	1	IVNT	Neale-B_UKBB_EUR_2017
	A	G	Heel bone mineral density right	EFO_0009270	Neale B	UKBB	European	2017	-0.03131	0.004131	3.54e-14	-	106251	0	106251	1	IVNT	Neale-B_UKBB_EUR_2017
	A	G	Impedance of arm left	-	Neale B	UKBB	European	2017	0.01485	0.001714	4.64e-18	+	331292	0	331292	1	IVNT	Neale-B_UKBB_EUR_2017
	A	G	Impedance of arm right	-	Neale B	UKBB	European	2017	0.01478	0.001707	4.81e-18	+	331279	0	331279	1	IVNT	Neale-B_UKBB_EUR_2017
	A	G	Impedance of leg left	-	Neale B	UKBB	European	2017	0.01783	0.002213	7.9e-16	+	331296	0	331296	1	IVNT	Neale-B_UKBB_EUR_2017
	A	G	Impedance of leg right	-	Neale B	UKBB	European	2017	0.01693	0.002196	1.25e-14	+	331301	0	331301	1	IVNT	Neale-B_UKBB_EUR_2017
	A	G	Impedance of whole body	-	Neale B	UKBB	European	2017	0.01726	0.001851	1.12e-20	+	331284	0	331284	1	IVNT	Neale-B_UKBB_EUR_2017
	A	G	Irritability	EFO_0009594	Neale B	UKBB	European	2017	0.007592	0.001115	9.99e-12	+	322668	90282	232386	1	risk diff	Neale-B_UKBB_EUR_2017
	A	G	Miserableness	-	Neale B	UKBB	European	2017	0.007176	0.001203	2.46e-09	+	331856	141755	190101	1	risk diff	Neale-B_UKBB_EUR_2017
	A	G	Nervous feelings	-	Neale B	UKBB	European	2017	0.008035	0.001044	1.4e-14	+	328725	77767	250958	1	risk diff	Neale-B_UKBB_EUR_2017
	A	G	Neuroticism score	EFO_0007660	Neale B	UKBB	European	2017	0.07476	0.008695	8.12e-18	+	274108	0	274108	1	-	Neale-B_UKBB_EUR_2017
	A	G	Self-reported hypertension	EFO_0000537	Neale B	UKBB	European	2017	-0.00596	0.001065	2.19e-08	-	337159	87690	249469	1	risk diff	Neale-B_UKBB_EUR_2017
	A	G	Sensitivity or hurt feelings	EFO_0009599	Neale B	UKBB	European	2017	0.007152	0.001204	2.82e-09	+	327832	182340	145492	1	risk diff	Neale-B_UKBB_EUR_2017
	A	G	Suffer from nerves	-	Neale B	UKBB	European	2017	0.006321	0.001016	4.91e-10	+	325248	69352	255896	1	risk diff	Neale-B_UKBB_EUR_2017
	A	G	Systolic blood pressure	EFO_0006335	Neale B	UKBB	European	2017	-0.01514	0.002458	7.17e-10	-	317754	0	317754	1	IVNT	Neale-B_UKBB_EUR_2017
	A	G	Vascular or heart problems diagnosed by doctor: high blood pressure	EFO_0004325	Neale B	UKBB	European	2017	-0.006083	0.00108	1.76e-08	-	336683	91033	245650	1	risk diff	Neale-B_UKBB_EUR_2017
	A	G	Worrier or anxious feelings	EFO_0009863	Neale B	UKBB	European	2017	0.01111	0.001205	2.96e-20	+	328717	186559	142158	1	risk diff	Neale-B_UKBB_EUR_2017
	A	G	Worry too long after embarrassment	-	Neale B	UKBB	European	2017	0.007848	0.001228	1.68e-10	+	323766	154615	169151	1	risk diff	Neale-B_UKBB_EUR_2017
	A	G	Neuroticism	EFO_0007660;EFO_0004257	SSGAC	27089181	European	2016	0.021	0.003	5.72e-10	+	170911	0	170911	2	SD	SSGAC_Neuroticism_EUR_2016
	A	G	Neuroticism	EFO_0007660;EFO_0004257	SSGAC	29292387	European	2018	0.015	0.002	1.68e-10	+	168105	0	168105	2	SD	SSGAC_Neuroticism_EUR_2018
rs6484504	C	T	Hematocrit	EFO_0004586	Astle W	27863252	European	2016	0.02485	0.003962	3.55e-10	+	173480	0	173480	2	IVNT	Astle-W_Blood-Cell-Traits_EUR_2016
	C	T	Hemoglobin concentration	EFO_0004586	Astle W	27863252	European	2016	0.0227	0.003979	1.17e-08	+	173480	0	173480	2	IVNT	Astle-W_Blood-Cell-Traits_EUR_2016
	C	T	Red blood cell count	EFO_0004586	Astle W	27863252	European	2016	0.02853	0.00399	8.64e-13	+	173480	0	173480	2	IVNT	Astle-W_Blood-Cell-Traits_EUR_2016
	C	T	log eGFR creatinine in non diabetics	EFO_0005208	CKDGen	26831199	European	2016	0.0063	0.001	2.1e-09	+	118357	0	118357	45	ml/min/1.73m2	CKDGen_eGFRcrea-NDM_EUR_2016
	C	T	log eGFR creatinine	EFO_0005208	CKDGen	26831199	European	2016	0.0059	0.001	6.8e-09	+	133695	0	133695	48	ml/min/1.73m2	CKDGen_eGFRcrea_EUR_2016
	C	T	Red blood cell count	EFO_0004305	Astle W	27863252	European	2016	0.02853	0.003993	9e-13	+	-	-	-	-	unit increase	NHGRI-EBI_GWAS_Catalog
	C	T	Sodium in urine	EFO_0009282	Neale B	UKBB	European	2017	0.01485	0.002651	2.13e-08	+	326831	0	326831	1	IVNT	Neale-B_UKBB_EUR_2017
rs6961970	A	C	Tense or highly strung	EFO_0009596	Neale B	UKBB	European	2017	0.006887	0.001083	2.01e-10	+	327232	56012	271220	1	risk diff	Neale-B_UKBB_EUR_2017
rs77165542	C	T	Age at menarche	EFO_0004703	Neale B	UKBB	European	2017	-0.05907	0.006744	1.99e-18	-	176008	0	176008	1	-	Neale-B_UKBB_EUR_2017
	C	T	Arm fat mass left	-	Neale B	UKBB	European	2017	0.09038	0.006512	8.81e-44	+	331164	0	331164	1	IVNT	Neale-B_UKBB_EUR_2017
	C	T	Arm fat mass right	-	Neale B	UKBB	European	2017	0.09075	0.00651	3.72e-44	+	331226	0	331226	1	IVNT	Neale-B_UKBB_EUR_2017
	C	T	Arm fat percentage left	-	Neale B	UKBB	European	2017	0.05876	0.00503	1.6e-31	+	331198	0	331198	1	IVNT	Neale-B_UKBB_EUR_2017
	C	T	Arm fat percentage right	-	Neale B	UKBB	European	2017	0.05851	0.005053	5.32e-31	+	331249	0	331249	1	IVNT	Neale-B_UKBB_EUR_2017
	C	T	Arm fat-free mass left	-	Neale B	UKBB	European	2017	0.05268	0.004225	1.11e-35	+	331159	0	331159	1	IVNT	Neale-B_UKBB_EUR_2017
	C	T	Arm fat-free mass right	-	Neale B	UKBB	European	2017	0.05225	0.004141	1.7e-36	+	331221	0	331221	1	IVNT	Neale-B_UKBB_EUR_2017
	C	T	Arm predicted mass left	-	Neale B	UKBB	European	2017	0.05228	0.004209	2.03e-35	+	331146	0	331146	1	IVNT	Neale-B_UKBB_EUR_2017
	C	T	Arm predicted mass right	-	Neale B	UKBB	European	2017	0.05212	0.004126	1.44e-36	+	331216	0	331216	1	IVNT	Neale-B_UKBB_EUR_2017
	C	T	Basal metabolic rate	EFO_0007777	Neale B	UKBB	European	2017	0.06337	0.004406	6.68e-47	+	331307	0	331307	1	IVNT	Neale-B_UKBB_EUR_2017
	C	T	Body fat percentage	EFO_0007800	Neale B	UKBB	European	2017	0.05257	0.005095	5.85e-25	+	331117	0	331117	1	IVNT	Neale-B_UKBB_EUR_2017
	C	T	Body mass index	EFO_0004340	Neale B	UKBB	European	2017	0.09532	0.00657	1.12e-47	+	336107	0	336107	1	IVNT	Neale-B_UKBB_EUR_2017
	C	T	Comparative body size at age 10	-	Neale B	UKBB	European	2017	0.08288	0.004547	3.25e-74	+	331693	0	331693	1	-	Neale-B_UKBB_EUR_2017
	C	T	Comparative height size at age 10	-	Neale B	UKBB	European	2017	0.04221	0.004535	1.32e-20	+	332021	0	332021	1	-	Neale-B_UKBB_EUR_2017
	C	T	Hip circumference	EFO_0005093	Neale B	UKBB	European	2017	0.08644	0.006579	2.03e-39	+	336601	0	336601	1	IVNT	Neale-B_UKBB_EUR_2017
	C	T	Impedance of arm left	-	Neale B	UKBB	European	2017	-0.0454	0.004693	3.94e-22	-	331292	0	331292	1	IVNT	Neale-B_UKBB_EUR_2017
	C	T	Impedance of arm right	-	Neale B	UKBB	European	2017	-0.04475	0.004673	1.02e-21	-	331279	0	331279	1	IVNT	Neale-B_UKBB_EUR_2017
	C	T	Impedance of leg left	-	Neale B	UKBB	European	2017	-0.08629	0.006058	5.07e-46	-	331296	0	331296	1	IVNT	Neale-B_UKBB_EUR_2017
	C	T	Impedance of leg right	-	Neale B	UKBB	European	2017	-0.08598	0.006012	2.18e-46	-	331301	0	331301	1	IVNT	Neale-B_UKBB_EUR_2017
	C	T	Impedance of whole body	-	Neale B	UKBB	European	2017	-0.06627	0.005067	4.35e-39	-	331284	0	331284	1	IVNT	Neale-B_UKBB_EUR_2017
	C	T	Leg fat mass left	-	Neale B	UKBB	European	2017	0.06829	0.005251	1.19e-38	+	331275	0	331275	1	IVNT	Neale-B_UKBB_EUR_2017
	C	T	Leg fat mass right	-	Neale B	UKBB	European	2017	0.06842	0.005312	5.99e-38	+	331293	0	331293	1	IVNT	Neale-B_UKBB_EUR_2017
	C	T	Leg fat percentage left	-	Neale B	UKBB	European	2017	0.03909	0.004155	5.13e-21	+	331278	0	331278	1	IVNT	Neale-B_UKBB_EUR_2017
	C	T	Leg fat percentage right	-	Neale B	UKBB	European	2017	0.03849	0.004209	5.94e-20	+	331296	0	331296	1	IVNT	Neale-B_UKBB_EUR_2017
	C	T	Leg fat-free mass left	-	Neale B	UKBB	European	2017	0.06693	0.004375	8.04e-53	+	331258	0	331258	1	IVNT	Neale-B_UKBB_EUR_2017
	C	T	Leg fat-free mass right	-	Neale B	UKBB	European	2017	0.06636	0.004373	5.37e-52	+	331285	0	331285	1	IVNT	Neale-B_UKBB_EUR_2017
	C	T	Leg predicted mass left	-	Neale B	UKBB	European	2017	0.06626	0.004345	1.72e-52	+	331253	0	331253	1	IVNT	Neale-B_UKBB_EUR_2017
	C	T	Leg predicted mass right	-	Neale B	UKBB	European	2017	0.06593	0.004345	5.43e-52	+	331285	0	331285	1	IVNT	Neale-B_UKBB_EUR_2017
	C	T	Trunk fat mass	EFO_0005409	Neale B	UKBB	European	2017	0.08383	0.006691	5.2e-36	+	331093	0	331093	1	IVNT	Neale-B_UKBB_EUR_2017
	C	T	Trunk fat percentage	-	Neale B	UKBB	European	2017	0.06091	0.006108	2.05e-23	+	331113	0	331113	1	IVNT	Neale-B_UKBB_EUR_2017
	C	T	Trunk fat-free mass	-	Neale B	UKBB	European	2017	0.05	0.004186	7.03e-33	+	331030	0	331030	1	IVNT	Neale-B_UKBB_EUR_2017
	C	T	Trunk predicted mass	-	Neale B	UKBB	European	2017	0.04934	0.004173	2.92e-32	+	330995	0	330995	1	IVNT	Neale-B_UKBB_EUR_2017
	C	T	Waist circumference	EFO_0004342	Neale B	UKBB	European	2017	0.07051	0.005884	4.45e-33	+	336639	0	336639	1	IVNT	Neale-B_UKBB_EUR_2017
	C	T	Weight	EFO_0004338	Neale B	UKBB	European	2017	0.08737	0.005804	3.37e-51	+	336227	0	336227	1	IVNT	Neale-B_UKBB_EUR_2017
	C	T	Whole body fat mass	-	Neale B	UKBB	European	2017	0.08545	0.006483	1.16e-39	+	330762	0	330762	1	IVNT	Neale-B_UKBB_EUR_2017
	C	T	Whole body fat-free mass	-	Neale B	UKBB	European	2017	0.05821	0.004202	1.26e-43	+	331291	0	331291	1	IVNT	Neale-B_UKBB_EUR_2017
	C	T	Whole body water mass	-	Neale B	UKBB	European	2017	0.05787	0.004208	5.02e-43	+	331315	0	331315	1	IVNT	Neale-B_UKBB_EUR_2017
rs838133	G	A	Mean platelet volume	EFO_0004586	Astle W	27863252	European	2016	0.0245	0.003811	1.28e-10	+	173480	0	173480	2	IVNT	Astle-W_Blood-Cell-Traits_EUR_2016
	G	A	Total cholesterol	EFO_0004574	GLGC	24097068	European	2013	-0.034	0.0058	4.99e-08	-	93067	0	93067	60	IVNT	GLGC_TC_EUR_2013
	G	A	Total cholesterol	EFO_0004574	GLGC	20686565	Mixed	2010	-0.0322	0.0059	3.65e-08	-	100184	0	100184	46	Z-score	GLGC_TC_Mixed_2010
	G	A	Percentage of total caloric intake from macronutrients protein	EFO_0003939	Chu AY	23372041	European	2013	NA	NA	7.9e-09	NA	33533	-	-	-	-	GRASP
	G	A	Total cholesterol	NCIT_C61032;NCIT_C105586	GLGC	20686565	Mixed	2010	NA	NA	3.65e-08	NA	100184	-	-	-	-	GRASP
	G	A	Dietary macronutrient intake	EFO_0003939	Chu AY	23372041	European	2013	-0.11	0.01907	8e-09	-	-	-	-	-	percent decrease	NHGRI-EBI_GWAS_Catalog
	G	A	Homocysteine levels	EFO_0004578	van Meurs JB	23824729	European	2013	-0.0422	0.007287	7e-09	-	-	-	-	-	unit increase	NHGRI-EBI_GWAS_Catalog
	G	A	Cholelithiasis	EFO_0004799	Neale B	UKBB	European	2017	-0.001961	0.0003586	4.54e-08	-	337199	6986	330213	1	risk diff	Neale-B_UKBB_EUR_2017
	G	A	Hip circumference	EFO_0005093	Neale B	UKBB	European	2017	0.01493	0.002489	1.99e-09	+	336601	0	336601	1	IVNT	Neale-B_UKBB_EUR_2017
	G	A	Self-reported high cholesterol	EFO_0008111	Neale B	UKBB	European	2017	-0.004597	0.0008238	2.41e-08	-	337159	41296	295863	1	risk diff	Neale-B_UKBB_EUR_2017
	G	A	Sitting height	EFO_0004339	Neale B	UKBB	European	2017	0.01154	0.001943	2.89e-09	+	336172	0	336172	1	IVNT	Neale-B_UKBB_EUR_2017
	G	A	Sodium in urine	EFO_0009282	Neale B	UKBB	European	2017	0.02	0.002447	3.09e-16	+	326831	0	326831	1	IVNT	Neale-B_UKBB_EUR_2017
Poultry intake
snp	a1	a2	trait	efo	study	pmid	ancestry	year	beta	se	p	direction	n	n_cases	n_controls	n_studies	unit	dataset
rs10060023	C	T	Qualifications: college or university degree	EFO_0004784	Neale B	UKBB	European	2017	-0.006886	0.001203	1.05e-08	-	334070	106305	227765	1	risk diff	Neale-B_UKBB_EUR_2017
	C	T	Time spent watching television	-	Neale B	UKBB	European	2017	0.01078	0.001976	4.8e-08	+	319740	0	319740	1	-	Neale-B_UKBB_EUR_2017
rs1051730	G	A	Airflow obstruction ever smokers	NCIT_C113445;NCIT_C121006	Wilk JB	22837378	European	2012	NA	NA	3.36e-08	NA	29507	-	-	-	-	GRASP
	G	A	Chronic obstructive pulmonary disease	EFO_0000341	Pillai SG	19300482	European	2009	NA	NA	6.56e-11	NA	1633	-	-	-	-	GRASP
	G	A	Lung cancer	EFO_0001071	Amos CI	18385676	European	2008	NA	NA	7e-18	NA	2291	-	-	-	-	GRASP
	G	A	Lung cancer	EFO_0001071	Hung RJ	18385738	European	2008	NA	NA	5.01e-09	NA	4448	-	-	-	-	GRASP
	G	A	Lung cancer	EFO_0001071	Thorgeirsson TE	18385739	European	2008	NA	NA	1.5e-08	NA	10995	-	-	-	-	GRASP
	G	A	Lung cancer	EFO_0001071	Liu P	18780872	European	2008	NA	NA	2.84e-08	NA	413	-	-	-	-	GRASP
	G	A	Lung cancer	EFO_0001071	Wang Y	18978787	European	2008	NA	NA	2.82e-19	NA	3390	-	-	-	-	GRASP
	G	A	Lung cancer	EFO_0001071	McKay JD	18978790	European	2008	NA	NA	7e-16	NA	6717	-	-	-	-	GRASP
	G	A	Lung cancer	EFO_0001071	Broderick P	19654303	European	2009	NA	NA	1e-25	NA	3390	-	-	-	-	GRASP
	G	A	Lung cancer	EFO_0001071	Landi MT	19836008	European	2009	NA	NA	1.91e-51	NA	11587	-	-	-	-	GRASP
	G	A	Lung cancer	EFO_0001071	Soler Artigas M	21946350	European	2011	NA	NA	1.91e-51	NA	48201	-	-	-	-	GRASP
	G	A	Lung cancer	EFO_0001071	Timofeeva MN	22899653	Mixed	2012	NA	NA	2.2e-63	NA	44385	-	-	-	-	GRASP
	G	A	Lung cancer adenocarcinoma	EFO_0001071	Landi MT	19836008	European	2009	NA	NA	7.1e-19	NA	11587	-	-	-	-	GRASP
	G	A	Lung cancer adenocarcinoma	EFO_0001071	Timofeeva MN	22899653	Mixed	2012	NA	NA	7e-29	NA	44385	-	-	-	-	GRASP
	G	A	Lung cancer age 50	-	Timofeeva MN	22899653	Mixed	2012	NA	NA	8.1e-48	NA	44385	-	-	-	-	GRASP
	G	A	Lung cancer age 50	-	Timofeeva MN	22899653	Mixed	2012	NA	NA	1.2e-09	NA	44385	-	-	-	-	GRASP
	G	A	Lung cancer females	EFO_0001071	Timofeeva MN	22899653	Mixed	2012	NA	NA	5.7e-25	NA	44385	-	-	-	-	GRASP
	G	A	Lung cancer in current smokers	-	Timofeeva MN	22899653	Mixed	2012	NA	NA	3.6e-36	NA	44385	-	-	-	-	GRASP
	G	A	Lung cancer in current smokers number of cigday 20	-	Amos CI	18385676	European	2008	NA	NA	1.33e-09	NA	2291	-	-	-	-	GRASP
	G	A	Lung cancer in ever smokers	-	Timofeeva MN	22899653	Mixed	2012	NA	NA	1.8e-59	NA	44385	-	-	-	-	GRASP
	G	A	Lung cancer in former smokers	-	Timofeeva MN	22899653	Mixed	2012	NA	NA	8.1e-19	NA	44385	-	-	-	-	GRASP
	G	A	Lung cancer in smokers years smoked 35	-	Amos CI	18385676	European	2008	NA	NA	1.84e-09	NA	2291	-	-	-	-	GRASP
	G	A	Lung cancer males	EFO_0001071	Timofeeva MN	22899653	Mixed	2012	NA	NA	9.1e-30	NA	44385	-	-	-	-	GRASP
	G	A	Lung cancer non small cell lung cancer stage 12	EFO_0001071	Timofeeva MN	22899653	Mixed	2012	NA	NA	3.7e-12	NA	44385	-	-	-	-	GRASP
	G	A	Lung cancer non small cell lung cancer stage 34	EFO_0001071	Timofeeva MN	22899653	Mixed	2012	NA	NA	1.5e-29	NA	44385	-	-	-	-	GRASP
	G	A	Lung cancer small cell carcinoma	EFO_0001071	Landi MT	19836008	European	2009	NA	NA	3.18e-09	NA	11587	-	-	-	-	GRASP
	G	A	Lung cancer small cell carcinoma	EFO_0001071	Timofeeva MN	22899653	Mixed	2012	NA	NA	3.4e-14	NA	44385	-	-	-	-	GRASP
	G	A	Lung cancer squamous cell carcinoma	EFO_0001071	Landi MT	19836008	European	2009	NA	NA	1.01e-10	NA	11587	-	-	-	-	GRASP
	G	A	Lung cancer squamous cell carcinoma	EFO_0001071	Timofeeva MN	22899653	Mixed	2012	NA	NA	7.2e-22	NA	44385	-	-	-	-	GRASP
	G	A	Lung cancer squamous cell carcinoma	EFO_0001071	Dong J	23341777	East Asian	2013	NA	NA	7.1e-19	NA	3927	-	-	-	-	GRASP
	G	A	Lung cancer with family history	EFO_0006953	Timofeeva MN	22899653	Mixed	2012	NA	NA	1.4e-11	NA	44385	-	-	-	-	GRASP
	G	A	Lung cancer with no family history	EFO_0006953	Timofeeva MN	22899653	Mixed	2012	NA	NA	5e-43	NA	44385	-	-	-	-	GRASP
	G	A	Nicotine dependence smoking	EFO_0003768	Thorgeirsson TE	18385739	European	2008	NA	NA	6.7e-14	NA	10995	-	-	-	-	GRASP
	G	A	Nicotine dependence smoking	EFO_0003768	Lettre G	21347282	African	2011	NA	NA	6e-20	NA	8090	-	-	-	-	GRASP
	G	A	Nicotine dependence smoking 4 on Fagerstrom Test andor 3 or more of DSM IV criteria	EFO_0003768	Thorgeirsson TE	20418888	European	2010	NA	NA	1.3e-09	NA	31266	-	-	-	-	GRASP
	G	A	Nicotine dependence smoking cigarettes per day	EFO_0003768	Caporaso N	19247474	European	2009	NA	NA	5e-32	NA	4611	-	-	-	-	GRASP
	G	A	Nicotine dependence smoking cigarettes per day	EFO_0003768	Thorgeirsson TE	20418888	European	2010	NA	NA	2.4e-69	NA	31266	-	-	-	-	GRASP
	G	A	Nicotine dependence smoking cigarettes per day	EFO_0003768	Liu JZ	20418889	European	2010	NA	NA	1.71e-66	NA	41150	-	-	-	-	GRASP
	G	A	Nicotine dependence smoking cigarettes per day	EFO_0003768	TAG	20418890	European	2010	NA	NA	2.75e-73	NA	74035	-	-	-	-	GRASP
	G	A	Nicotine dependence smoking cigarettes per day	EFO_0003768	David SP	22832964	African	2012	NA	NA	2.8e-75	NA	32389	-	-	-	-	GRASP
	G	A	Nicotine dependence smoking quantity	EFO_0003768	Thorgeirsson TE	18385739	European	2008	NA	NA	5e-16	NA	10995	-	-	-	-	GRASP
	G	A	Lung adenocarcinoma	EFO_0000571	Landi MT	19836008	European	2009	-0.27	0.0179	2e-51	-	-	-	-	-	log OR	NHGRI-EBI_GWAS_Catalog
	G	A	Lung cancer	EFO_0001071	McKay JD	18978790	European	2008	NA	NA	1e-15	NA	-	-	-	-	-	NHGRI-EBI_GWAS_Catalog
	G	A	Nicotine dependence	EFO_0003768	Thorgeirsson TE	18385739	European	2008	-0.1	0.01094	6e-20	-	-	-	-	-	increase in cigarettes per day	NHGRI-EBI_GWAS_Catalog
	G	A	Post bronchodilator FEV1	EFO_0004314;GO_0097366	Lutz SM	26634245	Mixed	2015	NA	NA	2e-15	NA	-	-	-	-	-	NHGRI-EBI_GWAS_Catalog
	G	A	Post bronchodilator FEV1FVC ratio	GO_0097366;EFO_0004713	Lutz SM	26634245	Mixed	2015	-0.016	0.001927	1e-16	-	-	-	-	-	unit decrease	NHGRI-EBI_GWAS_Catalog
	G	A	Pre bronchodilator FEV1	EFO_0004314	Lutz SM	26634245	Mixed	2015	NA	NA	2e-09	NA	-	-	-	-	-	NHGRI-EBI_GWAS_Catalog
	G	A	Pre bronchodilator FEV1FVC ratio	EFO_0004713	Lutz SM	26634245	Mixed	2015	NA	NA	9e-11	NA	-	-	-	-	-	NHGRI-EBI_GWAS_Catalog
	G	A	Smoking behavior	EFO_0004318	Thorgeirsson TE	20418888	European	2010	-0.8	0.04542	2e-69	-	-	-	-	-	CPD increase	NHGRI-EBI_GWAS_Catalog
	G	A	Smoking behavior	EFO_0004318	Liu JZ	20418889	European	2010	0.08	0.004647	2e-66	+	-	-	-	-	unit decrease	NHGRI-EBI_GWAS_Catalog
	G	A	Smoking behavior	EFO_0004318	TAG	20418890	European	2010	1.02	0.05634	3e-73	+	-	-	-	-	CPD decrease	NHGRI-EBI_GWAS_Catalog
	G	A	Smoking status heavy vs light	EFO_0005671	Saccone NL	28520984	Hispanic	2017	-0.2927	0.05215	2e-08	-	-	-	-	-	log OR	NHGRI-EBI_GWAS_Catalog
	G	A	Difficulty not smoking for 1 day	EFO_0005671	Neale B	UKBB	European	2017	-0.09011	0.008882	3.91e-24	-	23332	0	23332	1	-	Neale-B_UKBB_EUR_2017
	G	A	Father still alive	-	Neale B	UKBB	European	2017	0.006713	0.001105	1.24e-09	+	328694	76074	252620	1	risk diff	Neale-B_UKBB_EUR_2017
	G	A	Fathers age at death	-	Neale B	UKBB	European	2017	0.01984	0.002983	2.95e-11	+	248726	0	248726	1	IVNT	Neale-B_UKBB_EUR_2017
	G	A	Forced expiratory volume in 1-second	EFO_0004314	Neale B	UKBB	European	2017	0.0137	0.002211	5.71e-10	+	307638	0	307638	1	IVNT	Neale-B_UKBB_EUR_2017
	G	A	Forced expiratory volume in 1-second, best measure	EFO_0004314	Neale B	UKBB	European	2017	0.01617	0.002431	2.93e-11	+	255492	0	255492	1	IVNT	Neale-B_UKBB_EUR_2017
	G	A	Forced expiratory volume in 1-second, predicted percentage	EFO_0004314	Neale B	UKBB	European	2017	0.03648	0.004512	6.37e-16	+	110423	0	110423	1	IVNT	Neale-B_UKBB_EUR_2017
	G	A	Illnesses of father: chronic bronchitis or emphysema	EFO_0006505;EFO_0000464	Neale B	UKBB	European	2017	-0.005574	0.000858	8.24e-11	-	294680	33805	260875	1	risk diff	Neale-B_UKBB_EUR_2017
	G	A	Illnesses of father: lung cancer	EFO_0001071	Neale B	UKBB	European	2017	-0.005644	0.0007821	5.33e-13	-	294142	27424	266718	1	risk diff	Neale-B_UKBB_EUR_2017
	G	A	Illnesses of mother: chronic bronchitis or emphysema	EFO_0006505;EFO_0000464	Neale B	UKBB	European	2017	-0.00363	0.0006203	4.84e-09	-	309793	18252	291541	1	risk diff	Neale-B_UKBB_EUR_2017
	G	A	Illnesses of mother: lung cancer	EFO_0001071	Neale B	UKBB	European	2017	-0.003143	0.0005219	1.73e-09	-	309511	12712	296799	1	risk diff	Neale-B_UKBB_EUR_2017
	G	A	Light smokers, at least 100 smokes in lifetime	EFO_0006527	Neale B	UKBB	European	2017	0.02791	0.00249	3.87e-29	+	90517	41027	49490	1	risk diff	Neale-B_UKBB_EUR_2017
	G	A	Number of cigarettes currently smoked daily	EFO_0005671	Neale B	UKBB	European	2017	-0.07739	0.007044	5.19e-28	-	23205	0	23205	1	-	Neale-B_UKBB_EUR_2017
	G	A	Number of cigarettes previously smoked daily	EFO_0005671	Neale B	UKBB	European	2017	-0.08418	0.004582	3.28e-75	-	78291	0	78291	1	-	Neale-B_UKBB_EUR_2017
	G	A	Pack years adult smoking as proportion of life span exposed to smoking	EFO_0004318	Neale B	UKBB	European	2017	-0.08545	0.004632	7.39e-76	-	101726	0	101726	1	IVNT	Neale-B_UKBB_EUR_2017
	G	A	Pack years of smoking preview only	EFO_0004318;EFO_0006526	Neale B	UKBB	European	2017	-0.0788	0.004618	3.35e-65	-	101726	0	101726	1	IVNT	Neale-B_UKBB_EUR_2017
	G	A	Time from waking to first cigarette	EFO_0005671	Neale B	UKBB	European	2017	0.09333	0.01137	2.3e-16	+	23265	0	23265	1	-	Neale-B_UKBB_EUR_2017
	G	A	Cigarettes per day	EFO_0006525	TAG	20418890	European	2010	-1.021	0.0855	8e-33	-	38181	0	38181	13	cigarettes/day	TAG_CPD_EUR_2010
	G	A	Lung neoplasms	EFO_0001071	McKay JD	18978790	European	2008	NA	NA	1e-15	NA	-	-	-	-	-	dbGaP
	G	A	Lung neoplasms	EFO_0001071	Landi MT	19836008	European	2009	NA	NA	2e-51	NA	-	-	-	-	-	dbGaP
	G	A	Smoking	EFO_0004318;EFO_0003768	Thorgeirsson TE	20418888	European	2010	NA	NA	2e-69	NA	-	-	-	-	-	dbGaP
	G	A	Smoking	EFO_0004318;EFO_0003768	Liu JZ	20418889	European	2010	NA	NA	2e-66	NA	-	-	-	-	-	dbGaP
	G	A	Smoking	EFO_0004318;EFO_0003768	TAG	20418890	European	2010	NA	NA	3e-73	NA	-	-	-	-	-	dbGaP
	G	A	Tobacco use disorder	NCIT_C35074	Thorgeirsson TE	18385739	European	2008	NA	NA	6e-20	NA	-	-	-	-	-	dbGaP
rs1062633	T	C	Age first birth female	EFO_0007862	Barban N	27798627	European	2016	NA	NA	1.08e-08	+	163522	0	163522	41	years	Barban-N_AFB-F_EUR_2016
	T	C	Age first birth	EFO_0007862	Barban N	27798627	European	2016	NA	NA	4.97e-13	+	213067	0	213067	40	years	Barban-N_AFB_EUR_2016
	T	C	Body mass index	EFO_0004340	GIANT	29273807	European	2018	-0.017	0.0023	1.2e-13	-	449889	0	449889	112	IVNT	GIANT_BMI_EUR_2018
	T	C	Body mass index	EFO_0004340	GIANT	29273807	Mixed	2018	-0.015	0.0021	1.2e-12	-	526508	0	526508	123	IVNT	GIANT_BMI_Mixed_2018
	T	C	Crohns disease	EFO_0000384	IBDGC	23128233	European	2012	NA	NA	5.5e-10	NA	14342	6299	8043	7	log OR	IBDGC_Chrons-Disease_EUR_2012
	T	C	Inflammatory bowel disease	EFO_0003767	IBDGC	26192919	European	2015	0.0967	0.0168	8.05e-09	+	34652	12882	21770	15	log OR	IBDGC_IBD_EUR_2015
	T	C	Ulcerative colitis	EFO_0000729	IBDGC	23128233	European	2012	NA	NA	4.86e-08	NA	20672	6945	13727	8	log OR	IBDGC_Ulcerative-Colitis_EUR_2012
	T	C	Age at first live birth	EFO_0009101	Neale B	UKBB	European	2017	0.03263	0.003941	1.25e-16	+	123846	0	123846	1	IVNT	Neale-B_UKBB_EUR_2017
	T	C	Age at last live birth	-	Neale B	UKBB	European	2017	0.03011	0.003957	2.76e-14	+	123676	0	123676	1	IVNT	Neale-B_UKBB_EUR_2017
	T	C	Age completed full time education	EFO_0004784	Neale B	UKBB	European	2017	0.01496	0.002427	7.18e-10	+	226899	0	226899	1	-	Neale-B_UKBB_EUR_2017
	T	C	Alcohol intake frequency	EFO_0004329	Neale B	UKBB	European	2017	-0.02137	0.003554	1.83e-09	-	336965	0	336965	1	-	Neale-B_UKBB_EUR_2017
	T	C	Alcohol intake versus 10 years previously	EFO_0004329	Neale B	UKBB	European	2017	-0.01019	0.001846	3.41e-08	-	313248	0	313248	1	-	Neale-B_UKBB_EUR_2017
	T	C	Arm fat mass left	-	Neale B	UKBB	European	2017	-0.02695	0.002381	1.07e-29	-	331164	0	331164	1	IVNT	Neale-B_UKBB_EUR_2017
	T	C	Arm fat mass right	-	Neale B	UKBB	European	2017	-0.02725	0.00238	2.42e-30	-	331226	0	331226	1	IVNT	Neale-B_UKBB_EUR_2017
	T	C	Arm fat percentage left	-	Neale B	UKBB	European	2017	-0.01791	0.001839	2.09e-22	-	331198	0	331198	1	IVNT	Neale-B_UKBB_EUR_2017
	T	C	Arm fat percentage right	-	Neale B	UKBB	European	2017	-0.0177	0.001847	9.71e-22	-	331249	0	331249	1	IVNT	Neale-B_UKBB_EUR_2017
	T	C	Arm fat-free mass left	-	Neale B	UKBB	European	2017	-0.01577	0.001544	1.74e-24	-	331159	0	331159	1	IVNT	Neale-B_UKBB_EUR_2017
	T	C	Arm fat-free mass right	-	Neale B	UKBB	European	2017	-0.01487	0.001514	9.22e-23	-	331221	0	331221	1	IVNT	Neale-B_UKBB_EUR_2017
	T	C	Arm predicted mass left	-	Neale B	UKBB	European	2017	-0.01589	0.001539	5.42e-25	-	331146	0	331146	1	IVNT	Neale-B_UKBB_EUR_2017
	T	C	Arm predicted mass right	-	Neale B	UKBB	European	2017	-0.01508	0.001508	1.59e-23	-	331216	0	331216	1	IVNT	Neale-B_UKBB_EUR_2017
	T	C	Basal metabolic rate	EFO_0007777	Neale B	UKBB	European	2017	-0.01585	0.001611	7.58e-23	-	331307	0	331307	1	IVNT	Neale-B_UKBB_EUR_2017
	T	C	Body fat percentage	EFO_0007800	Neale B	UKBB	European	2017	-0.01765	0.001862	2.62e-21	-	331117	0	331117	1	IVNT	Neale-B_UKBB_EUR_2017
	T	C	Body mass index	EFO_0004340	Neale B	UKBB	European	2017	-0.03135	0.002403	6.67e-39	-	336107	0	336107	1	IVNT	Neale-B_UKBB_EUR_2017
	T	C	Diastolic blood pressure	EFO_0006336	Neale B	UKBB	European	2017	-0.01345	0.002463	4.77e-08	-	317756	0	317756	1	IVNT	Neale-B_UKBB_EUR_2017
	T	C	Fluid intelligence score	-	Neale B	UKBB	European	2017	0.06476	0.008998	6.18e-13	+	108818	0	108818	1	-	Neale-B_UKBB_EUR_2017
	T	C	Heel bone mineral density	EFO_0009270	Neale B	UKBB	European	2017	-0.02104	0.00311	1.34e-11	-	194398	0	194398	1	IVNT	Neale-B_UKBB_EUR_2017
	T	C	Hip circumference	EFO_0005093	Neale B	UKBB	European	2017	-0.01955	0.002406	4.42e-16	-	336601	0	336601	1	IVNT	Neale-B_UKBB_EUR_2017
	T	C	Impedance of arm left	-	Neale B	UKBB	European	2017	0.01806	0.001716	6.37e-26	+	331292	0	331292	1	IVNT	Neale-B_UKBB_EUR_2017
	T	C	Impedance of arm right	-	Neale B	UKBB	European	2017	0.01831	0.001708	8.21e-27	+	331279	0	331279	1	IVNT	Neale-B_UKBB_EUR_2017
	T	C	Impedance of leg left	-	Neale B	UKBB	European	2017	0.01643	0.002215	1.18e-13	+	331296	0	331296	1	IVNT	Neale-B_UKBB_EUR_2017
	T	C	Impedance of leg right	-	Neale B	UKBB	European	2017	0.01583	0.002198	5.99e-13	+	331301	0	331301	1	IVNT	Neale-B_UKBB_EUR_2017
	T	C	Impedance of whole body	-	Neale B	UKBB	European	2017	0.01846	0.001852	2.13e-23	+	331284	0	331284	1	IVNT	Neale-B_UKBB_EUR_2017
	T	C	Job involves heavy manual or physical work	EFO_0005241	Neale B	UKBB	European	2017	-0.02279	0.002821	6.58e-16	-	190643	0	190643	1	-	Neale-B_UKBB_EUR_2017
	T	C	Job involves mainly walking or standing	EFO_0005241	Neale B	UKBB	European	2017	-0.02357	0.003585	4.87e-11	-	190606	0	190606	1	IVNT	Neale-B_UKBB_EUR_2017
	T	C	Leg fat mass left	-	Neale B	UKBB	European	2017	-0.02317	0.00192	1.54e-33	-	331275	0	331275	1	IVNT	Neale-B_UKBB_EUR_2017
	T	C	Leg fat mass right	-	Neale B	UKBB	European	2017	-0.02312	0.001942	1.14e-32	-	331293	0	331293	1	IVNT	Neale-B_UKBB_EUR_2017
	T	C	Leg fat percentage left	-	Neale B	UKBB	European	2017	-0.01626	0.001519	9.66e-27	-	331278	0	331278	1	IVNT	Neale-B_UKBB_EUR_2017
	T	C	Leg fat percentage right	-	Neale B	UKBB	European	2017	-0.01631	0.001538	2.99e-26	-	331296	0	331296	1	IVNT	Neale-B_UKBB_EUR_2017
	T	C	Leg fat-free mass left	-	Neale B	UKBB	European	2017	-0.01461	0.0016	6.85e-20	-	331258	0	331258	1	IVNT	Neale-B_UKBB_EUR_2017
	T	C	Leg fat-free mass right	-	Neale B	UKBB	European	2017	-0.01347	0.001599	3.65e-17	-	331285	0	331285	1	IVNT	Neale-B_UKBB_EUR_2017
	T	C	Leg predicted mass left	-	Neale B	UKBB	European	2017	-0.01446	0.001589	9.03e-20	-	331253	0	331253	1	IVNT	Neale-B_UKBB_EUR_2017
	T	C	Leg predicted mass right	-	Neale B	UKBB	European	2017	-0.01332	0.001589	5.12e-17	-	331285	0	331285	1	IVNT	Neale-B_UKBB_EUR_2017
	T	C	Miserableness	-	Neale B	UKBB	European	2017	-0.006937	0.001204	8.36e-09	-	331856	141755	190101	1	risk diff	Neale-B_UKBB_EUR_2017
	T	C	Number of treatments or medications taken	EFO_0007056	Neale B	UKBB	European	2017	-0.01267	0.001949	7.82e-11	-	337159	0	337159	1	-	Neale-B_UKBB_EUR_2017
	T	C	Overall health rating	-	Neale B	UKBB	European	2017	-0.01288	0.001764	2.86e-13	-	336020	0	336020	1	-	Neale-B_UKBB_EUR_2017
	T	C	Qualifications: A levels or as levels or equivalent	EFO_0004784	Neale B	UKBB	European	2017	0.01051	0.001092	6.22e-22	+	334070	91710	242360	1	risk diff	Neale-B_UKBB_EUR_2017
	T	C	Qualifications: college or university degree	EFO_0004784	Neale B	UKBB	European	2017	0.0137	0.001139	2.56e-33	+	334070	106305	227765	1	risk diff	Neale-B_UKBB_EUR_2017
	T	C	Qualifications: none	EFO_0004784	Neale B	UKBB	European	2017	-0.006533	0.0009234	1.49e-12	-	334070	57567	276503	1	risk diff	Neale-B_UKBB_EUR_2017
	T	C	Taking other prescription medications	EFO_0007056	Neale B	UKBB	European	2017	-0.008022	0.001217	4.36e-11	-	336330	158113	178217	1	risk diff	Neale-B_UKBB_EUR_2017
	T	C	Time spent watching television	-	Neale B	UKBB	European	2017	-0.01916	0.00187	1.26e-24	-	319740	0	319740	1	-	Neale-B_UKBB_EUR_2017
	T	C	Trunk fat mass	EFO_0005409	Neale B	UKBB	European	2017	-0.02437	0.002446	2.18e-23	-	331093	0	331093	1	IVNT	Neale-B_UKBB_EUR_2017
	T	C	Trunk fat percentage	-	Neale B	UKBB	European	2017	-0.0187	0.002233	5.64e-17	-	331113	0	331113	1	IVNT	Neale-B_UKBB_EUR_2017
	T	C	Trunk fat-free mass	-	Neale B	UKBB	European	2017	-0.01197	0.00153	5.12e-15	-	331030	0	331030	1	IVNT	Neale-B_UKBB_EUR_2017
	T	C	Trunk predicted mass	-	Neale B	UKBB	European	2017	-0.0118	0.001525	1.04e-14	-	330995	0	330995	1	IVNT	Neale-B_UKBB_EUR_2017
	T	C	Usual walking pace	EFO_0008002	Neale B	UKBB	European	2017	0.009529	0.001485	1.38e-10	+	335349	0	335349	1	-	Neale-B_UKBB_EUR_2017
	T	C	Waist circumference	EFO_0004342	Neale B	UKBB	European	2017	-0.02044	0.002152	2.15e-21	-	336639	0	336639	1	IVNT	Neale-B_UKBB_EUR_2017
	T	C	Weight	EFO_0004338	Neale B	UKBB	European	2017	-0.02467	0.002123	3.21e-31	-	336227	0	336227	1	IVNT	Neale-B_UKBB_EUR_2017
	T	C	Wheeze or whistling in the chest in last year	EFO_0009715	Neale B	UKBB	European	2017	-0.006871	0.0009953	5.08e-12	-	331257	68531	262726	1	risk diff	Neale-B_UKBB_EUR_2017
	T	C	Whole body fat mass	-	Neale B	UKBB	European	2017	-0.02644	0.00237	6.65e-29	-	330762	0	330762	1	IVNT	Neale-B_UKBB_EUR_2017
	T	C	Whole body fat-free mass	-	Neale B	UKBB	European	2017	-0.01358	0.001536	9.75e-19	-	331291	0	331291	1	IVNT	Neale-B_UKBB_EUR_2017
	T	C	Whole body water mass	-	Neale B	UKBB	European	2017	-0.01377	0.001538	3.49e-19	-	331315	0	331315	1	IVNT	Neale-B_UKBB_EUR_2017
	T	C	Years of educational attainment in females	EFO_0004784	SSGAC	27225129	European	2016	0.024	0.003	9.61e-13	+	181443	0	181443	62	years	SSGAC_EduYears-F_EUR_2016
	T	C	Years of educational attainment in males	EFO_0004784	SSGAC	27225129	European	2016	0.022	0.004	2.09e-09	+	147474	0	147474	6	years	SSGAC_EduYears-M_EUR_2016
	T	C	Years of educational attainment	EFO_0004784	SSGAC	27225129	European	2016	0.022	0.002	1.6e-18	+	328917	0	328917	64	years	SSGAC_EduYears_EUR_2016
rs11586828	A	G	Height	EFO_0004339	GIANT	25282103	European	2014	-0.032	0.0053	3.3e-09	-	248734	0	248734	79	Z-score	GIANT_Height_EUR_2014
	A	G	Forced expiratory volume in 1-second	EFO_0004314	Neale B	UKBB	European	2017	-0.02161	0.00371	5.7e-09	-	307638	0	307638	1	IVNT	Neale-B_UKBB_EUR_2017
	A	G	Height	EFO_0004339	Neale B	UKBB	European	2017	-0.02182	0.003081	1.41e-12	-	336474	0	336474	1	IVNT	Neale-B_UKBB_EUR_2017
rs116366915	C	T	Cause of death: malignant neoplasm of thyroid gland	-	Neale B	UKBB	European	2017	-0.007462	0.001184	3.08e-10	-	7637	4	7633	1	risk diff	Neale-B_UKBB_EUR_2017
rs11678980	A	G	Fluid intelligence score	-	Neale B	UKBB	European	2017	-0.06177	0.009342	3.81e-11	-	108818	0	108818	1	-	Neale-B_UKBB_EUR_2017
	A	G	Qualifications: A levels or as levels or equivalent	EFO_0004784	Neale B	UKBB	European	2017	-0.006396	0.001132	1.6e-08	-	334070	91710	242360	1	risk diff	Neale-B_UKBB_EUR_2017
	A	G	Qualifications: college or university degree	EFO_0004784	Neale B	UKBB	European	2017	-0.009756	0.001181	1.43e-16	-	334070	106305	227765	1	risk diff	Neale-B_UKBB_EUR_2017
	A	G	Years of educational attainment	EFO_0004784	SSGAC	27225129	European	2016	-0.015	0.003	7.17e-09	-	328917	0	328917	64	years	SSGAC_EduYears_EUR_2016
rs11871722	C	T	Arm fat-free mass left	-	Neale B	UKBB	European	2017	-0.01327	0.001756	4.2e-14	-	331159	0	331159	1	IVNT	Neale-B_UKBB_EUR_2017
	C	T	Arm fat-free mass right	-	Neale B	UKBB	European	2017	-0.01421	0.001721	1.48e-16	-	331221	0	331221	1	IVNT	Neale-B_UKBB_EUR_2017
	C	T	Arm predicted mass left	-	Neale B	UKBB	European	2017	-0.01215	0.001749	3.7e-12	-	331146	0	331146	1	IVNT	Neale-B_UKBB_EUR_2017
	C	T	Arm predicted mass right	-	Neale B	UKBB	European	2017	-0.01344	0.001715	4.63e-15	-	331216	0	331216	1	IVNT	Neale-B_UKBB_EUR_2017
	C	T	Basal metabolic rate	EFO_0007777	Neale B	UKBB	European	2017	-0.01514	0.001831	1.39e-16	-	331307	0	331307	1	IVNT	Neale-B_UKBB_EUR_2017
	C	T	Comparative height size at age 10	-	Neale B	UKBB	European	2017	-0.02143	0.001885	6.02e-30	-	332021	0	332021	1	-	Neale-B_UKBB_EUR_2017
	C	T	Forced expiratory volume in 1-second	EFO_0004314	Neale B	UKBB	European	2017	-0.01839	0.002364	7.42e-15	-	307638	0	307638	1	IVNT	Neale-B_UKBB_EUR_2017
	C	T	Forced expiratory volume in 1-second, best measure	EFO_0004314	Neale B	UKBB	European	2017	-0.01808	0.002598	3.4e-12	-	255492	0	255492	1	IVNT	Neale-B_UKBB_EUR_2017
	C	T	Forced expiratory volume in 1-second, predicted	EFO_0004314	Neale B	UKBB	European	2017	-0.01966	0.003099	2.25e-10	-	110423	0	110423	1	IVNT	Neale-B_UKBB_EUR_2017
	C	T	Forced vital capacity	EFO_0004312	Neale B	UKBB	European	2017	-0.02182	0.002242	2.21e-22	-	307638	0	307638	1	IVNT	Neale-B_UKBB_EUR_2017
	C	T	Forced vital capacity, best measure	EFO_0004312	Neale B	UKBB	European	2017	-0.02202	0.00246	3.45e-19	-	255492	0	255492	1	IVNT	Neale-B_UKBB_EUR_2017
	C	T	Height	EFO_0004339	Neale B	UKBB	European	2017	-0.03413	0.001962	9.98e-68	-	336474	0	336474	1	IVNT	Neale-B_UKBB_EUR_2017
	C	T	Leg fat percentage left	-	Neale B	UKBB	European	2017	0.009931	0.001727	8.9e-09	+	331278	0	331278	1	IVNT	Neale-B_UKBB_EUR_2017
	C	T	Leg fat percentage right	-	Neale B	UKBB	European	2017	0.0101	0.001749	7.66e-09	+	331296	0	331296	1	IVNT	Neale-B_UKBB_EUR_2017
	C	T	Leg fat-free mass left	-	Neale B	UKBB	European	2017	-0.01433	0.001819	3.25e-15	-	331258	0	331258	1	IVNT	Neale-B_UKBB_EUR_2017
	C	T	Leg fat-free mass right	-	Neale B	UKBB	European	2017	-0.01526	0.001818	4.64e-17	-	331285	0	331285	1	IVNT	Neale-B_UKBB_EUR_2017
	C	T	Leg predicted mass left	-	Neale B	UKBB	European	2017	-0.01417	0.001806	4.32e-15	-	331253	0	331253	1	IVNT	Neale-B_UKBB_EUR_2017
	C	T	Leg predicted mass right	-	Neale B	UKBB	European	2017	-0.01513	0.001806	5.31e-17	-	331285	0	331285	1	IVNT	Neale-B_UKBB_EUR_2017
	C	T	Sitting height	EFO_0004339	Neale B	UKBB	European	2017	-0.02498	0.002135	1.26e-31	-	336172	0	336172	1	IVNT	Neale-B_UKBB_EUR_2017
	C	T	Trunk fat-free mass	-	Neale B	UKBB	European	2017	-0.01785	0.00174	1.04e-24	-	331030	0	331030	1	IVNT	Neale-B_UKBB_EUR_2017
	C	T	Trunk predicted mass	-	Neale B	UKBB	European	2017	-0.0177	0.001734	1.83e-24	-	330995	0	330995	1	IVNT	Neale-B_UKBB_EUR_2017
	C	T	Whole body fat-free mass	-	Neale B	UKBB	European	2017	-0.01666	0.001746	1.43e-21	-	331291	0	331291	1	IVNT	Neale-B_UKBB_EUR_2017
	C	T	Whole body water mass	-	Neale B	UKBB	European	2017	-0.01658	0.001749	2.49e-21	-	331315	0	331315	1	IVNT	Neale-B_UKBB_EUR_2017
rs12928131	C	T	Arm fat percentage left	-	Neale B	UKBB	European	2017	0.0149	0.002473	1.69e-09	+	331198	0	331198	1	IVNT	Neale-B_UKBB_EUR_2017
	C	T	Arm fat percentage right	-	Neale B	UKBB	European	2017	0.01372	0.002485	3.38e-08	+	331249	0	331249	1	IVNT	Neale-B_UKBB_EUR_2017
	C	T	Body fat percentage	EFO_0007800	Neale B	UKBB	European	2017	0.01448	0.002505	7.45e-09	+	331117	0	331117	1	IVNT	Neale-B_UKBB_EUR_2017
	C	T	Body mass index	EFO_0004340	Neale B	UKBB	European	2017	0.01807	0.003232	2.27e-08	+	336107	0	336107	1	IVNT	Neale-B_UKBB_EUR_2017
	C	T	Leg fat percentage left	-	Neale B	UKBB	European	2017	0.01144	0.002043	2.15e-08	+	331278	0	331278	1	IVNT	Neale-B_UKBB_EUR_2017
	C	T	Leg fat percentage right	-	Neale B	UKBB	European	2017	0.01129	0.002069	4.86e-08	+	331296	0	331296	1	IVNT	Neale-B_UKBB_EUR_2017
	C	T	Self-reported hypertension	EFO_0000537	Neale B	UKBB	European	2017	0.008144	0.001434	1.34e-08	+	337159	87690	249469	1	risk diff	Neale-B_UKBB_EUR_2017
	C	T	Trunk fat percentage	-	Neale B	UKBB	European	2017	0.01647	0.003003	4.16e-08	+	331113	0	331113	1	IVNT	Neale-B_UKBB_EUR_2017
	C	T	Vascular or heart problems diagnosed by doctor: high blood pressure	EFO_0004325	Neale B	UKBB	European	2017	0.008721	0.001453	1.96e-09	+	336683	91033	245650	1	risk diff	Neale-B_UKBB_EUR_2017
	C	T	Vascular or heart problems diagnosed by doctor: none of the above	-	Neale B	UKBB	European	2017	-0.009738	0.001492	6.82e-11	-	336683	236530	100153	1	risk diff	Neale-B_UKBB_EUR_2017
rs13405357	C	T	Type II diabetes	EFO_0001360	DIAGRAM	26551672	European	2015	-0.08342	0.01314	3.9e-10	-	84780	27206	57574	23	log OR	DIAGRAM_T2D-METABO_EUR_2015
	C	T	Type II diabetes adjusted for BMI	EFO_0001360	DIAGRAM	28566273	European	2017	-0.084	0.015	2.9e-08	-	159208	26676	132532	18	log OR	DIAGRAM_T2D-adjusted-BMI_EUR_2017
	C	T	Waist circumference in males	EFO_0004342	GIANT	25673412	Mixed	2015	0.031	0.0053	5.1e-09	+	109682	0	109682	101	IVNT	GIANT_WC-M_Mixed_2015
	C	T	High density lipoprotein	EFO_0004612	GLGC	24097068	European	2013	0.0305	0.0039	2.44e-13	+	187061	0	187061	60	IVNT	GLGC_HDL_EUR_2013
	C	T	Triglycerides	EFO_0004530	GLGC	24097068	European	2013	-0.0258	0.0038	4.09e-10	-	177768	0	177768	60	IVNT	GLGC_TG_EUR_2013
	C	T	Insulin sensitivity index adjusted for BMI interaction	EFO_0004471	Walford GA	27416945	European	2016	-0.1	0.09	2.15e-08	-	16753	0	16753	7	-	MAGIC_ISI-JMA_EUR_2016
	C	T	Insulin sensitivity index adjusted for BMI	EFO_0004471	Walford GA	27416945	European	2016	0.067	0.012	9.37e-09	+	16753	0	16753	7	-	MAGIC_ISI-adjusted-BMI_EUR_2016
	C	T	Arm fat percentage left	-	Neale B	UKBB	European	2017	0.0132	0.001947	1.19e-11	+	331198	0	331198	1	IVNT	Neale-B_UKBB_EUR_2017
	C	T	Arm fat percentage right	-	Neale B	UKBB	European	2017	0.01353	0.001956	4.59e-12	+	331249	0	331249	1	IVNT	Neale-B_UKBB_EUR_2017
	C	T	Arm fat-free mass left	-	Neale B	UKBB	European	2017	-0.009426	0.001635	8.17e-09	-	331159	0	331159	1	IVNT	Neale-B_UKBB_EUR_2017
	C	T	Arm fat-free mass right	-	Neale B	UKBB	European	2017	-0.0101	0.001602	2.88e-10	-	331221	0	331221	1	IVNT	Neale-B_UKBB_EUR_2017
	C	T	Arm predicted mass left	-	Neale B	UKBB	European	2017	-0.009355	0.001629	9.29e-09	-	331146	0	331146	1	IVNT	Neale-B_UKBB_EUR_2017
	C	T	Arm predicted mass right	-	Neale B	UKBB	European	2017	-0.01035	0.001597	9.22e-11	-	331216	0	331216	1	IVNT	Neale-B_UKBB_EUR_2017
	C	T	Body fat percentage	EFO_0007800	Neale B	UKBB	European	2017	0.01318	0.001972	2.32e-11	+	331117	0	331117	1	IVNT	Neale-B_UKBB_EUR_2017
	C	T	Diabetes diagnosed by doctor	EFO_0000400	Neale B	UKBB	European	2017	-0.003311	0.0005513	1.91e-09	-	336473	16183	320290	1	risk diff	Neale-B_UKBB_EUR_2017
	C	T	Impedance of arm left	-	Neale B	UKBB	European	2017	0.02151	0.001816	2.34e-32	+	331292	0	331292	1	IVNT	Neale-B_UKBB_EUR_2017
	C	T	Impedance of arm right	-	Neale B	UKBB	European	2017	0.02267	0.001808	4.61e-36	+	331279	0	331279	1	IVNT	Neale-B_UKBB_EUR_2017
	C	T	Impedance of whole body	-	Neale B	UKBB	European	2017	0.01841	0.001961	5.93e-21	+	331284	0	331284	1	IVNT	Neale-B_UKBB_EUR_2017
	C	T	Medication for cholesterol, blood pressure or diabetes: blood pressure medication	EFO_0007056	Neale B	UKBB	European	2017	-0.009645	0.001649	4.97e-09	-	154702	38548	116154	1	risk diff	Neale-B_UKBB_EUR_2017
	C	T	Medication for cholesterol, blood pressure or diabetes: none of the above	EFO_0007056	Neale B	UKBB	European	2017	0.01064	0.001798	3.34e-09	+	154702	103004	51698	1	risk diff	Neale-B_UKBB_EUR_2017
	C	T	Self-reported diabetes	EFO_0000400	Neale B	UKBB	European	2017	-0.002975	0.0004999	2.67e-09	-	337159	13243	323916	1	risk diff	Neale-B_UKBB_EUR_2017
	C	T	Self-reported high cholesterol	EFO_0008111	Neale B	UKBB	European	2017	-0.004956	0.0008427	4.08e-09	-	337159	41296	295863	1	risk diff	Neale-B_UKBB_EUR_2017
	C	T	Trunk fat percentage	-	Neale B	UKBB	European	2017	0.01722	0.002364	3.23e-13	+	331113	0	331113	1	IVNT	Neale-B_UKBB_EUR_2017
	C	T	Trunk fat-free mass	-	Neale B	UKBB	European	2017	-0.01019	0.00162	3.16e-10	-	331030	0	331030	1	IVNT	Neale-B_UKBB_EUR_2017
	C	T	Trunk predicted mass	-	Neale B	UKBB	European	2017	-0.01005	0.001615	4.86e-10	-	330995	0	330995	1	IVNT	Neale-B_UKBB_EUR_2017
rs1367228	A	C	Height	EFO_0004339	GIANT	25282103	European	2014	-0.026	0.003	1.2e-18	-	251916	0	251916	79	Z-score	GIANT_Height_EUR_2014
	A	C	Venous thromboembolism gene x gene interaction	-	Greliche N	23509962	European	2013	0.3988	0.06649	2e-09	+	-	-	-	-	log OR	NHGRI-EBI_GWAS_Catalog
	A	C	Comparative height size at age 10	-	Neale B	UKBB	European	2017	-0.01553	0.001679	2.25e-20	-	332021	0	332021	1	-	Neale-B_UKBB_EUR_2017
	A	C	Forced expiratory volume in 1-second	EFO_0004314	Neale B	UKBB	European	2017	-0.01688	0.002107	1.14e-15	-	307638	0	307638	1	IVNT	Neale-B_UKBB_EUR_2017
	A	C	Forced expiratory volume in 1-second, best measure	EFO_0004314	Neale B	UKBB	European	2017	-0.01584	0.002316	8.01e-12	-	255492	0	255492	1	IVNT	Neale-B_UKBB_EUR_2017
	A	C	Forced vital capacity	EFO_0004312	Neale B	UKBB	European	2017	-0.02433	0.001997	4.01e-34	-	307638	0	307638	1	IVNT	Neale-B_UKBB_EUR_2017
	A	C	Forced vital capacity, best measure	EFO_0004312	Neale B	UKBB	European	2017	-0.02409	0.002192	4.51e-28	-	255492	0	255492	1	IVNT	Neale-B_UKBB_EUR_2017
	A	C	Height	EFO_0004339	Neale B	UKBB	European	2017	-0.02172	0.001747	1.87e-35	-	336474	0	336474	1	IVNT	Neale-B_UKBB_EUR_2017
	A	C	Impedance of arm left	-	Neale B	UKBB	European	2017	-0.01359	0.001737	5.05e-15	-	331292	0	331292	1	IVNT	Neale-B_UKBB_EUR_2017
	A	C	Impedance of arm right	-	Neale B	UKBB	European	2017	-0.01404	0.00173	4.71e-16	-	331279	0	331279	1	IVNT	Neale-B_UKBB_EUR_2017
	A	C	Impedance of leg left	-	Neale B	UKBB	European	2017	-0.01253	0.002243	2.34e-08	-	331296	0	331296	1	IVNT	Neale-B_UKBB_EUR_2017
	A	C	Impedance of leg right	-	Neale B	UKBB	European	2017	-0.01322	0.002226	2.84e-09	-	331301	0	331301	1	IVNT	Neale-B_UKBB_EUR_2017
	A	C	Impedance of whole body	-	Neale B	UKBB	European	2017	-0.01409	0.001876	5.74e-14	-	331284	0	331284	1	IVNT	Neale-B_UKBB_EUR_2017
	A	C	Inguinal hernia	-	Neale B	UKBB	European	2017	-0.003481	0.0003887	3.4e-19	-	337199	8815	328384	1	risk diff	Neale-B_UKBB_EUR_2017
	A	C	Sitting height	EFO_0004339	Neale B	UKBB	European	2017	-0.01636	0.001901	7.57e-18	-	336172	0	336172	1	IVNT	Neale-B_UKBB_EUR_2017
rs17767108	C	T	Heel bone mineral density	EFO_0009270	Neale B	UKBB	European	2017	0.02623	0.003458	3.29e-14	+	194398	0	194398	1	IVNT	Neale-B_UKBB_EUR_2017
	C	T	Heel bone mineral density left	EFO_0009270	Neale B	UKBB	European	2017	0.03572	0.00461	9.3e-15	+	106254	0	106254	1	IVNT	Neale-B_UKBB_EUR_2017
	C	T	Heel bone mineral density right	EFO_0009270	Neale B	UKBB	European	2017	0.03233	0.004581	1.71e-12	+	106251	0	106251	1	IVNT	Neale-B_UKBB_EUR_2017
	C	T	Impedance of arm left	-	Neale B	UKBB	European	2017	-0.01084	0.001905	1.28e-08	-	331292	0	331292	1	IVNT	Neale-B_UKBB_EUR_2017
	C	T	Impedance of arm right	-	Neale B	UKBB	European	2017	-0.01048	0.001897	3.27e-08	-	331279	0	331279	1	IVNT	Neale-B_UKBB_EUR_2017
	C	T	Impedance of whole body	-	Neale B	UKBB	European	2017	-0.01127	0.002056	4.22e-08	-	331284	0	331284	1	IVNT	Neale-B_UKBB_EUR_2017
rs2026999	C	T	Arm fat mass left	-	Neale B	UKBB	European	2017	0.01616	0.002565	2.99e-10	+	331164	0	331164	1	IVNT	Neale-B_UKBB_EUR_2017
	C	T	Arm fat mass right	-	Neale B	UKBB	European	2017	0.01675	0.002564	6.57e-11	+	331226	0	331226	1	IVNT	Neale-B_UKBB_EUR_2017
	C	T	Arm fat-free mass left	-	Neale B	UKBB	European	2017	0.01116	0.001664	1.95e-11	+	331159	0	331159	1	IVNT	Neale-B_UKBB_EUR_2017
	C	T	Arm fat-free mass right	-	Neale B	UKBB	European	2017	0.01068	0.001631	5.79e-11	+	331221	0	331221	1	IVNT	Neale-B_UKBB_EUR_2017
	C	T	Arm predicted mass left	-	Neale B	UKBB	European	2017	0.01128	0.001658	1.02e-11	+	331146	0	331146	1	IVNT	Neale-B_UKBB_EUR_2017
	C	T	Arm predicted mass right	-	Neale B	UKBB	European	2017	0.0107	0.001625	4.56e-11	+	331216	0	331216	1	IVNT	Neale-B_UKBB_EUR_2017
	C	T	Basal metabolic rate	EFO_0007777	Neale B	UKBB	European	2017	0.01234	0.001735	1.17e-12	+	331307	0	331307	1	IVNT	Neale-B_UKBB_EUR_2017
	C	T	Body mass index	EFO_0004340	Neale B	UKBB	European	2017	0.01639	0.002588	2.43e-10	+	336107	0	336107	1	IVNT	Neale-B_UKBB_EUR_2017
	C	T	Hip circumference	EFO_0005093	Neale B	UKBB	European	2017	0.01787	0.002591	5.37e-12	+	336601	0	336601	1	IVNT	Neale-B_UKBB_EUR_2017
	C	T	Impedance of whole body	-	Neale B	UKBB	European	2017	-0.01118	0.001996	2.13e-08	-	331284	0	331284	1	IVNT	Neale-B_UKBB_EUR_2017
	C	T	Leg fat mass left	-	Neale B	UKBB	European	2017	0.01278	0.002068	6.39e-10	+	331275	0	331275	1	IVNT	Neale-B_UKBB_EUR_2017
	C	T	Leg fat mass right	-	Neale B	UKBB	European	2017	0.01304	0.002092	4.56e-10	+	331293	0	331293	1	IVNT	Neale-B_UKBB_EUR_2017
	C	T	Leg fat-free mass left	-	Neale B	UKBB	European	2017	0.01207	0.001723	2.5e-12	+	331258	0	331258	1	IVNT	Neale-B_UKBB_EUR_2017
	C	T	Leg fat-free mass right	-	Neale B	UKBB	European	2017	0.01127	0.001723	6.13e-11	+	331285	0	331285	1	IVNT	Neale-B_UKBB_EUR_2017
	C	T	Leg predicted mass left	-	Neale B	UKBB	European	2017	0.01207	0.001712	1.76e-12	+	331253	0	331253	1	IVNT	Neale-B_UKBB_EUR_2017
	C	T	Leg predicted mass right	-	Neale B	UKBB	European	2017	0.01107	0.001711	9.99e-11	+	331285	0	331285	1	IVNT	Neale-B_UKBB_EUR_2017
	C	T	Trunk fat mass	EFO_0005409	Neale B	UKBB	European	2017	0.01518	0.002635	8.39e-09	+	331093	0	331093	1	IVNT	Neale-B_UKBB_EUR_2017
	C	T	Trunk fat-free mass	-	Neale B	UKBB	European	2017	0.0102	0.001649	6.04e-10	+	331030	0	331030	1	IVNT	Neale-B_UKBB_EUR_2017
	C	T	Trunk predicted mass	-	Neale B	UKBB	European	2017	0.01019	0.001643	5.57e-10	+	330995	0	330995	1	IVNT	Neale-B_UKBB_EUR_2017
	C	T	Weight	EFO_0004338	Neale B	UKBB	European	2017	0.01617	0.002286	1.51e-12	+	336227	0	336227	1	IVNT	Neale-B_UKBB_EUR_2017
	C	T	Whole body fat mass	-	Neale B	UKBB	European	2017	0.01564	0.002554	9.1e-10	+	330762	0	330762	1	IVNT	Neale-B_UKBB_EUR_2017
	C	T	Whole body fat-free mass	-	Neale B	UKBB	European	2017	0.01116	0.001655	1.57e-11	+	331291	0	331291	1	IVNT	Neale-B_UKBB_EUR_2017
	C	T	Whole body water mass	-	Neale B	UKBB	European	2017	0.01146	0.001657	4.61e-12	+	331315	0	331315	1	IVNT	Neale-B_UKBB_EUR_2017
rs2565017	A	G	Weight	EFO_0004338	Neale B	UKBB	European	2017	0.01223	0.002196	2.57e-08	+	336227	0	336227	1	IVNT	Neale-B_UKBB_EUR_2017
rs28418529	A	G	Average weekly beer plus cider intake	EFO_0004329	Neale B	UKBB	European	2017	0.01201	0.002073	6.85e-09	+	241447	0	241447	1	-	Neale-B_UKBB_EUR_2017
	A	G	Mineral and other dietary supplements: fish oil	EFO_0008111	Neale B	UKBB	European	2017	-0.006583	0.001175	2.14e-08	-	336314	106738	229576	1	risk diff	Neale-B_UKBB_EUR_2017
rs2965200	A	G	Basophil count	EFO_0004586	Astle W	27863252	European	2016	-0.02008	0.003672	4.55e-08	-	173480	0	173480	2	IVNT	Astle-W_Blood-Cell-Traits_EUR_2016
	A	G	Platelet count	EFO_0004586	Astle W	27863252	European	2016	-0.02554	0.00383	2.61e-11	-	173480	0	173480	2	IVNT	Astle-W_Blood-Cell-Traits_EUR_2016
	A	G	Plateletcrit	EFO_0004586	Astle W	27863252	European	2016	-0.03441	0.003844	3.45e-19	-	173480	0	173480	2	IVNT	Astle-W_Blood-Cell-Traits_EUR_2016
	A	G	Red cell distribution width	EFO_0004586	Astle W	27863252	European	2016	0.02699	0.003718	3.85e-13	+	173480	0	173480	2	IVNT	Astle-W_Blood-Cell-Traits_EUR_2016
	A	G	Impedance of leg left	-	Neale B	UKBB	European	2017	-0.0165	0.002318	1.09e-12	-	331296	0	331296	1	IVNT	Neale-B_UKBB_EUR_2017
	A	G	Impedance of leg right	-	Neale B	UKBB	European	2017	-0.01622	0.0023	1.76e-12	-	331301	0	331301	1	IVNT	Neale-B_UKBB_EUR_2017
	A	G	Self-reported high cholesterol	EFO_0008111	Neale B	UKBB	European	2017	0.005015	0.0008334	1.77e-09	+	337159	41296	295863	1	risk diff	Neale-B_UKBB_EUR_2017
	A	G	Schizophrenia	EFO_0000692	PGC	25056061	Mixed	2014	-0.0628	0.0112	1.95e-08	-	82315	35476	46839	49	log OR	PGC_Schizophrenia_Mixed_2014
rs34344257	C	T	Hematocrit	EFO_0004586	Astle W	27863252	European	2016	0.02749	0.004234	8.39e-11	+	173480	0	173480	2	IVNT	Astle-W_Blood-Cell-Traits_EUR_2016
	C	T	Hemoglobin concentration	EFO_0004586	Astle W	27863252	European	2016	0.02958	0.004252	3.48e-12	+	173480	0	173480	2	IVNT	Astle-W_Blood-Cell-Traits_EUR_2016
rs35758541	C	T	Comparative height size at age 10	-	Neale B	UKBB	European	2017	-0.01074	0.001699	2.61e-10	-	332021	0	332021	1	-	Neale-B_UKBB_EUR_2017
	C	T	Height	EFO_0004339	Neale B	UKBB	European	2017	-0.01189	0.001768	1.77e-11	-	336474	0	336474	1	IVNT	Neale-B_UKBB_EUR_2017
	C	T	Trunk fat-free mass	-	Neale B	UKBB	European	2017	-0.009056	0.001567	7.59e-09	-	331030	0	331030	1	IVNT	Neale-B_UKBB_EUR_2017
	C	T	Trunk predicted mass	-	Neale B	UKBB	European	2017	-0.009014	0.001562	7.95e-09	-	330995	0	330995	1	IVNT	Neale-B_UKBB_EUR_2017
rs4437085	A	G	Nap during day	EFO_0004870	Neale B	UKBB	European	2017	0.009446	0.00172	3.97e-08	+	337074	0	337074	1	-	Neale-B_UKBB_EUR_2017
rs4547132	C	T	Arm fat percentage left	-	Neale B	UKBB	European	2017	0.01185	0.002077	1.16e-08	+	331198	0	331198	1	IVNT	Neale-B_UKBB_EUR_2017
	C	T	Arm fat percentage right	-	Neale B	UKBB	European	2017	0.01158	0.002087	2.87e-08	+	331249	0	331249	1	IVNT	Neale-B_UKBB_EUR_2017
	C	T	Body fat percentage	EFO_0007800	Neale B	UKBB	European	2017	0.01337	0.002104	2.09e-10	+	331117	0	331117	1	IVNT	Neale-B_UKBB_EUR_2017
	C	T	Ever smoked	EFO_0006527	Neale B	UKBB	European	2017	-0.0125	0.001344	1.36e-20	-	336067	202585	133482	1	risk diff	Neale-B_UKBB_EUR_2017
	C	T	Leg fat percentage left	-	Neale B	UKBB	European	2017	0.009786	0.001716	1.18e-08	+	331278	0	331278	1	IVNT	Neale-B_UKBB_EUR_2017
	C	T	Leg fat percentage right	-	Neale B	UKBB	European	2017	0.01018	0.001738	4.74e-09	+	331296	0	331296	1	IVNT	Neale-B_UKBB_EUR_2017
	C	T	Past tobacco smoking	EFO_0006527	Neale B	UKBB	European	2017	0.03111	0.003583	3.92e-18	+	310749	0	310749	1	-	Neale-B_UKBB_EUR_2017
	C	T	Smoking status: previous	EFO_0006527	Neale B	UKBB	European	2017	-0.008613	0.001314	5.67e-11	-	336024	118419	217605	1	risk diff	Neale-B_UKBB_EUR_2017
	C	T	Trunk fat percentage	-	Neale B	UKBB	European	2017	0.01445	0.002522	1e-08	+	331113	0	331113	1	IVNT	Neale-B_UKBB_EUR_2017
rs4627402	C	T	Eosinophil count	EFO_0004586	Astle W	27863252	European	2016	0.02875	0.004064	1.51e-12	+	173480	0	173480	2	IVNT	Astle-W_Blood-Cell-Traits_EUR_2016
	C	T	Eosinophil percentage of granulocytes	EFO_0004586	Astle W	27863252	European	2016	0.03517	0.004075	6.15e-18	+	173480	0	173480	2	IVNT	Astle-W_Blood-Cell-Traits_EUR_2016
	C	T	Eosinophil percentage of white cells	EFO_0004586	Astle W	27863252	European	2016	0.0337	0.004058	1.01e-16	+	173480	0	173480	2	IVNT	Astle-W_Blood-Cell-Traits_EUR_2016
	C	T	Hematocrit	EFO_0004586	Astle W	27863252	European	2016	-0.03985	0.004024	4.03e-23	-	173480	0	173480	2	IVNT	Astle-W_Blood-Cell-Traits_EUR_2016
	C	T	Hemoglobin concentration	EFO_0004586	Astle W	27863252	European	2016	-0.03807	0.004041	4.45e-21	-	173480	0	173480	2	IVNT	Astle-W_Blood-Cell-Traits_EUR_2016
	C	T	High light scatter reticulocyte count	EFO_0004586	Astle W	27863252	European	2016	-0.02789	0.004083	8.44e-12	-	173480	0	173480	2	IVNT	Astle-W_Blood-Cell-Traits_EUR_2016
	C	T	Lymphocyte percentage of white cells	EFO_0004586	Astle W	27863252	European	2016	0.0239	0.004056	3.81e-09	+	173480	0	173480	2	IVNT	Astle-W_Blood-Cell-Traits_EUR_2016
	C	T	Mean platelet volume	EFO_0004586	Astle W	27863252	European	2016	0.02297	0.004117	2.41e-08	+	173480	0	173480	2	IVNT	Astle-W_Blood-Cell-Traits_EUR_2016
	C	T	Neutrophil percentage of granulocytes	EFO_0004586	Astle W	27863252	European	2016	-0.03446	0.004075	2.74e-17	-	173480	0	173480	2	IVNT	Astle-W_Blood-Cell-Traits_EUR_2016
	C	T	Neutrophil percentage of white cells	EFO_0004586	Astle W	27863252	European	2016	-0.0253	0.004062	4.76e-10	-	173480	0	173480	2	IVNT	Astle-W_Blood-Cell-Traits_EUR_2016
	C	T	Red blood cell count	EFO_0004586	Astle W	27863252	European	2016	-0.04514	0.004054	8.46e-29	-	173480	0	173480	2	IVNT	Astle-W_Blood-Cell-Traits_EUR_2016
	C	T	Red cell distribution width	EFO_0004586	Astle W	27863252	European	2016	-0.04251	0.004033	5.74e-26	-	173480	0	173480	2	IVNT	Astle-W_Blood-Cell-Traits_EUR_2016
	C	T	Reticulocyte count	EFO_0004586	Astle W	27863252	European	2016	-0.02921	0.004089	9.15e-13	-	173480	0	173480	2	IVNT	Astle-W_Blood-Cell-Traits_EUR_2016
	C	T	Sum eosinophil basophil counts	EFO_0004586	Astle W	27863252	European	2016	0.02644	0.004068	8e-11	+	173480	0	173480	2	IVNT	Astle-W_Blood-Cell-Traits_EUR_2016
	C	T	Alcohol intake frequency	EFO_0004329	Neale B	UKBB	European	2017	-0.02725	0.004289	2.12e-10	-	336965	0	336965	1	-	Neale-B_UKBB_EUR_2017
	C	T	Comparative height size at age 10	-	Neale B	UKBB	European	2017	0.01126	0.002002	1.86e-08	+	332021	0	332021	1	-	Neale-B_UKBB_EUR_2017
	C	T	Daytime dozing or sleeping	EFO_0000614;EFO_0005855	Neale B	UKBB	European	2017	0.008587	0.00145	3.19e-09	+	336082	0	336082	1	IVNT	Neale-B_UKBB_EUR_2017
	C	T	Fed-up feelings	EFO_0009588	Neale B	UKBB	European	2017	-0.009524	0.001457	6.33e-11	-	330549	134124	196425	1	risk diff	Neale-B_UKBB_EUR_2017
	C	T	Forced expiratory volume in 1-second	EFO_0004314	Neale B	UKBB	European	2017	0.02952	0.002512	6.76e-32	+	307638	0	307638	1	IVNT	Neale-B_UKBB_EUR_2017
	C	T	Forced expiratory volume in 1-second, best measure	EFO_0004314	Neale B	UKBB	European	2017	0.03037	0.002763	4.16e-28	+	255492	0	255492	1	IVNT	Neale-B_UKBB_EUR_2017
	C	T	Forced expiratory volume in 1-second, predicted percentage	EFO_0004314	Neale B	UKBB	European	2017	0.04298	0.005126	5.13e-17	+	110423	0	110423	1	IVNT	Neale-B_UKBB_EUR_2017
	C	T	Forced vital capacity	EFO_0004312	Neale B	UKBB	European	2017	0.02875	0.002381	1.48e-33	+	307638	0	307638	1	IVNT	Neale-B_UKBB_EUR_2017
	C	T	Forced vital capacity, best measure	EFO_0004312	Neale B	UKBB	European	2017	0.03047	0.002616	2.4e-31	+	255492	0	255492	1	IVNT	Neale-B_UKBB_EUR_2017
	C	T	Frequency of tenseness or restlessness in last 2 weeks	-	Neale B	UKBB	European	2017	-0.01234	0.001815	1.06e-11	-	325169	0	325169	1	-	Neale-B_UKBB_EUR_2017
	C	T	Getting up in morning	EFO_0004870	Neale B	UKBB	European	2017	-0.01247	0.002252	3.07e-08	-	336501	0	336501	1	-	Neale-B_UKBB_EUR_2017
	C	T	Hair or balding pattern: pattern 3	EFO_0007822	Neale B	UKBB	European	2017	0.01729	0.001923	2.46e-19	+	154988	41584	113404	1	risk diff	Neale-B_UKBB_EUR_2017
	C	T	Hair or balding pattern: pattern 4	EFO_0007822	Neale B	UKBB	European	2017	0.02609	0.001678	1.68e-54	+	154988	28389	126599	1	risk diff	Neale-B_UKBB_EUR_2017
	C	T	Hand grip strength left	EFO_0006941	Neale B	UKBB	European	2017	0.01522	0.002114	6.03e-13	+	335821	0	335821	1	IVNT	Neale-B_UKBB_EUR_2017
	C	T	Hand grip strength right	EFO_0006941	Neale B	UKBB	European	2017	0.01362	0.002118	1.29e-10	+	335842	0	335842	1	IVNT	Neale-B_UKBB_EUR_2017
	C	T	Heel bone mineral density	EFO_0009270	Neale B	UKBB	European	2017	0.02126	0.003759	1.55e-08	+	194398	0	194398	1	IVNT	Neale-B_UKBB_EUR_2017
	C	T	Height	EFO_0004339	Neale B	UKBB	European	2017	0.01305	0.002084	3.76e-10	+	336474	0	336474	1	IVNT	Neale-B_UKBB_EUR_2017
	C	T	Impedance of arm left	-	Neale B	UKBB	European	2017	0.01536	0.002071	1.2e-13	+	331292	0	331292	1	IVNT	Neale-B_UKBB_EUR_2017
	C	T	Impedance of arm right	-	Neale B	UKBB	European	2017	0.0138	0.002062	2.24e-11	+	331279	0	331279	1	IVNT	Neale-B_UKBB_EUR_2017
	C	T	Impedance of whole body	-	Neale B	UKBB	European	2017	0.01633	0.002236	2.83e-13	+	331284	0	331284	1	IVNT	Neale-B_UKBB_EUR_2017
	C	T	Irritability	EFO_0009594	Neale B	UKBB	European	2017	-0.007733	0.001348	9.58e-09	-	322668	90282	232386	1	risk diff	Neale-B_UKBB_EUR_2017
	C	T	Medication for pain relief, constipation, heartburn: none of the above	EFO_0007056	Neale B	UKBB	European	2017	0.008595	0.001468	4.82e-09	+	333581	184936	148645	1	risk diff	Neale-B_UKBB_EUR_2017
	C	T	Medication for pain relief, constipation, heartburn: paracetamol	EFO_0007056	Neale B	UKBB	European	2017	-0.009208	0.001214	3.35e-14	-	333581	72882	260699	1	risk diff	Neale-B_UKBB_EUR_2017
	C	T	Miserableness	-	Neale B	UKBB	European	2017	-0.008392	0.001453	7.72e-09	-	331856	141755	190101	1	risk diff	Neale-B_UKBB_EUR_2017
	C	T	Mood swings	EFO_0008475	Neale B	UKBB	European	2017	-0.01116	0.001479	4.64e-14	-	329428	148601	180827	1	risk diff	Neale-B_UKBB_EUR_2017
	C	T	Mouth or teeth dental problems: mouth ulcers	-	Neale B	UKBB	European	2017	-0.00576	0.0008924	1.09e-10	-	336138	34398	301740	1	risk diff	Neale-B_UKBB_EUR_2017
	C	T	Nap during day	EFO_0004870	Neale B	UKBB	European	2017	0.02058	0.001738	2.37e-32	+	337074	0	337074	1	-	Neale-B_UKBB_EUR_2017
	C	T	Nervous feelings	-	Neale B	UKBB	European	2017	-0.007979	0.001262	2.55e-10	-	328725	77767	250958	1	risk diff	Neale-B_UKBB_EUR_2017
	C	T	Neuroticism score	EFO_0007660	Neale B	UKBB	European	2017	-0.09403	0.0105	3.49e-19	-	274108	0	274108	1	-	Neale-B_UKBB_EUR_2017
	C	T	Pain type experienced in last month: headache	EFO_0003843	Neale B	UKBB	European	2017	-0.009299	0.00117	1.91e-15	-	336650	66967	269683	1	risk diff	Neale-B_UKBB_EUR_2017
	C	T	Peak expiratory flow	EFO_0009718	Neale B	UKBB	European	2017	0.01942	0.002611	1.03e-13	+	307638	0	307638	1	IVNT	Neale-B_UKBB_EUR_2017
	C	T	Qualifications: college or university degree	EFO_0004784	Neale B	UKBB	European	2017	0.009053	0.001375	4.54e-11	+	334070	106305	227765	1	risk diff	Neale-B_UKBB_EUR_2017
	C	T	Relative age of first facial hair	EFO_0007822	Neale B	UKBB	European	2017	-0.02118	0.001913	1.83e-28	-	151113	0	151113	1	-	Neale-B_UKBB_EUR_2017
	C	T	Relative age voice broke	EFO_0007888	Neale B	UKBB	European	2017	-0.0103	0.001429	5.66e-13	-	144645	0	144645	1	-	Neale-B_UKBB_EUR_2017
	C	T	Sensitivity or hurt feelings	EFO_0009599	Neale B	UKBB	European	2017	-0.0137	0.001453	4.15e-21	-	327832	182340	145492	1	risk diff	Neale-B_UKBB_EUR_2017
	C	T	Sitting height	EFO_0004339	Neale B	UKBB	European	2017	0.02555	0.002266	1.81e-29	+	336172	0	336172	1	IVNT	Neale-B_UKBB_EUR_2017
	C	T	Systolic blood pressure	EFO_0006335	Neale B	UKBB	European	2017	0.01651	0.002968	2.68e-08	+	317754	0	317754	1	IVNT	Neale-B_UKBB_EUR_2017
	C	T	Treatment with paracetamol	EFO_0007056	Neale B	UKBB	European	2017	-0.008378	0.001134	1.47e-13	-	337159	62050	275109	1	risk diff	Neale-B_UKBB_EUR_2017
	C	T	Worrier or anxious feelings	EFO_0009863	Neale B	UKBB	European	2017	-0.008024	0.001455	3.5e-08	-	328717	186559	142158	1	risk diff	Neale-B_UKBB_EUR_2017
	C	T	High grade serous ovarian cancer	EFO_1001516	Phelan M	28346442	European	2017	-0.1273	0.01959	9.31e-11	-	53978	13037	40941	63	log OR	Phelan-M_HGSOC_EUR_2017
	C	T	Invasive ovarian cancer	EFO_1001516	Phelan M	28346442	European	2017	-0.1143	0.01661	5.91e-12	-	63347	22406	40941	63	log OR	Phelan-M_Invasive-ovarian-cancer_EUR_2017
	C	T	Serous invasive ovarian cancer	EFO_1001516	Phelan M	28346442	European	2017	-0.1192	0.01905	4.39e-10	-	54990	14049	40941	63	log OR	Phelan-M_Serous-Invasive-Ovarian-Cancer_EUR_2017
	C	T	Neuroticism	EFO_0007660;EFO_0004257	SSGAC	27089181	European	2016	-0.023	0.004	2.91e-08	-	170911	0	170911	2	SD	SSGAC_Neuroticism_EUR_2016
rs4700474	A	G	Mean platelet volume	EFO_0004586	Astle W	27863252	European	2016	-0.02129	0.003722	1.06e-08	-	173480	0	173480	2	IVNT	Astle-W_Blood-Cell-Traits_EUR_2016
rs7045589	C	T	Arm fat-free mass right	-	Neale B	UKBB	European	2017	0.008378	0.001522	3.72e-08	+	331221	0	331221	1	IVNT	Neale-B_UKBB_EUR_2017
	C	T	Arm predicted mass right	-	Neale B	UKBB	European	2017	0.008783	0.001517	7.01e-09	+	331216	0	331216	1	IVNT	Neale-B_UKBB_EUR_2017
	C	T	Impedance of arm left	-	Neale B	UKBB	European	2017	-0.01241	0.001725	6.32e-13	-	331292	0	331292	1	IVNT	Neale-B_UKBB_EUR_2017
	C	T	Impedance of arm right	-	Neale B	UKBB	European	2017	-0.01226	0.001718	9.65e-13	-	331279	0	331279	1	IVNT	Neale-B_UKBB_EUR_2017
rs7625597	C	T	Qualifications: other professional qualifications	EFO_0004784	Neale B	UKBB	European	2017	0.006367	0.001122	1.4e-08	+	334070	97524	236546	1	risk diff	Neale-B_UKBB_EUR_2017
rs77779142	C	T	Eosinophil count	EFO_0004586	Astle W	27863252	European	2016	0.03627	0.004782	3.35e-14	+	173480	0	173480	2	IVNT	Astle-W_Blood-Cell-Traits_EUR_2016
	C	T	Eosinophil percentage of granulocytes	EFO_0004586	Astle W	27863252	European	2016	0.02709	0.004796	1.62e-08	+	173480	0	173480	2	IVNT	Astle-W_Blood-Cell-Traits_EUR_2016
	C	T	Eosinophil percentage of white cells	EFO_0004586	Astle W	27863252	European	2016	0.03023	0.004778	2.49e-10	+	173480	0	173480	2	IVNT	Astle-W_Blood-Cell-Traits_EUR_2016
	C	T	Neutrophil percentage of granulocytes	EFO_0004586	Astle W	27863252	European	2016	-0.02661	0.004797	2.91e-08	-	173480	0	173480	2	IVNT	Astle-W_Blood-Cell-Traits_EUR_2016
	C	T	Platelet count	EFO_0004586	Astle W	27863252	European	2016	0.03657	0.004891	7.6e-14	+	173480	0	173480	2	IVNT	Astle-W_Blood-Cell-Traits_EUR_2016
	C	T	Plateletcrit	EFO_0004586	Astle W	27863252	European	2016	0.02799	0.00491	1.19e-08	+	173480	0	173480	2	IVNT	Astle-W_Blood-Cell-Traits_EUR_2016
	C	T	Sum eosinophil basophil counts	EFO_0004586	Astle W	27863252	European	2016	0.03579	0.004788	7.7e-14	+	173480	0	173480	2	IVNT	Astle-W_Blood-Cell-Traits_EUR_2016
	C	T	Body mass index	EFO_0004340	Neale B	UKBB	European	2017	-0.02191	0.003222	1.04e-11	-	336107	0	336107	1	IVNT	Neale-B_UKBB_EUR_2017
	C	T	Impedance of arm left	-	Neale B	UKBB	European	2017	0.01471	0.0023	1.6e-10	+	331292	0	331292	1	IVNT	Neale-B_UKBB_EUR_2017
	C	T	Impedance of arm right	-	Neale B	UKBB	European	2017	0.01494	0.002291	6.89e-11	+	331279	0	331279	1	IVNT	Neale-B_UKBB_EUR_2017
	C	T	Leg fat mass left	-	Neale B	UKBB	European	2017	-0.01529	0.002574	2.87e-09	-	331275	0	331275	1	IVNT	Neale-B_UKBB_EUR_2017
	C	T	Leg fat mass right	-	Neale B	UKBB	European	2017	-0.01511	0.002604	6.5e-09	-	331293	0	331293	1	IVNT	Neale-B_UKBB_EUR_2017
	C	T	Leg fat percentage left	-	Neale B	UKBB	European	2017	-0.01173	0.002037	8.56e-09	-	331278	0	331278	1	IVNT	Neale-B_UKBB_EUR_2017
	C	T	Leg fat percentage right	-	Neale B	UKBB	European	2017	-0.01153	0.002063	2.29e-08	-	331296	0	331296	1	IVNT	Neale-B_UKBB_EUR_2017
rs780108	C	T	Granulocyte count	EFO_0004586	Astle W	27863252	European	2016	-0.02024	0.003598	1.85e-08	-	173480	0	173480	2	IVNT	Astle-W_Blood-Cell-Traits_EUR_2016
	C	T	Granulocyte percentage of myeloid white cells	EFO_0004586	Astle W	27863252	European	2016	-0.02546	0.003579	1.13e-12	-	173480	0	173480	2	IVNT	Astle-W_Blood-Cell-Traits_EUR_2016
	C	T	High light scatter percentage of red cells	EFO_0004586	Astle W	27863252	European	2016	-0.0202	0.003593	1.89e-08	-	173480	0	173480	2	IVNT	Astle-W_Blood-Cell-Traits_EUR_2016
	C	T	Monocyte percentage of white cells	EFO_0004586	Astle W	27863252	European	2016	0.02903	0.003567	3.98e-16	+	173480	0	173480	2	IVNT	Astle-W_Blood-Cell-Traits_EUR_2016
	C	T	Neutrophil count	EFO_0004586	Astle W	27863252	European	2016	-0.0203	0.003588	1.53e-08	-	173480	0	173480	2	IVNT	Astle-W_Blood-Cell-Traits_EUR_2016
	C	T	Platelet count	EFO_0004586	Astle W	27863252	European	2016	-0.02253	0.003653	6.89e-10	-	173480	0	173480	2	IVNT	Astle-W_Blood-Cell-Traits_EUR_2016
	C	T	Plateletcrit	EFO_0004586	Astle W	27863252	European	2016	-0.0205	0.003666	2.24e-08	-	173480	0	173480	2	IVNT	Astle-W_Blood-Cell-Traits_EUR_2016
	C	T	Reticulocyte count	EFO_0004586	Astle W	27863252	European	2016	-0.02062	0.003599	1.01e-08	-	173480	0	173480	2	IVNT	Astle-W_Blood-Cell-Traits_EUR_2016
	C	T	Reticulocyte fraction of red cells	EFO_0004586	Astle W	27863252	European	2016	-0.02272	0.003597	2.68e-10	-	173480	0	173480	2	IVNT	Astle-W_Blood-Cell-Traits_EUR_2016
	C	T	Sum basophil neutrophil counts	EFO_0004586	Astle W	27863252	European	2016	-0.01976	0.003595	3.87e-08	-	173480	0	173480	2	IVNT	Astle-W_Blood-Cell-Traits_EUR_2016
	C	T	Sum neutrophil eosinophil counts	EFO_0004586	Astle W	27863252	European	2016	-0.02071	0.003592	8.14e-09	-	173480	0	173480	2	IVNT	Astle-W_Blood-Cell-Traits_EUR_2016
	C	T	White blood cell count	EFO_0004586	Astle W	27863252	European	2016	-0.02151	0.003591	2.09e-09	-	173480	0	173480	2	IVNT	Astle-W_Blood-Cell-Traits_EUR_2016
	C	T	Alcohol intake frequency	EFO_0004329	Neale B	UKBB	European	2017	-0.02647	0.003571	1.25e-13	-	336965	0	336965	1	-	Neale-B_UKBB_EUR_2017
	C	T	Arm fat-free mass left	-	Neale B	UKBB	European	2017	0.008913	0.001553	9.49e-09	+	331159	0	331159	1	IVNT	Neale-B_UKBB_EUR_2017
	C	T	Arm fat-free mass right	-	Neale B	UKBB	European	2017	0.009401	0.001522	6.52e-10	+	331221	0	331221	1	IVNT	Neale-B_UKBB_EUR_2017
	C	T	Arm predicted mass left	-	Neale B	UKBB	European	2017	0.00891	0.001547	8.44e-09	+	331146	0	331146	1	IVNT	Neale-B_UKBB_EUR_2017
	C	T	Arm predicted mass right	-	Neale B	UKBB	European	2017	0.009109	0.001516	1.89e-09	+	331216	0	331216	1	IVNT	Neale-B_UKBB_EUR_2017
	C	T	Basal metabolic rate	EFO_0007777	Neale B	UKBB	European	2017	0.009202	0.001619	1.33e-08	+	331307	0	331307	1	IVNT	Neale-B_UKBB_EUR_2017
	C	T	Had menopause	EFO_0003922	Neale B	UKBB	European	2017	0.009332	0.001611	6.97e-09	+	152035	111605	40430	1	risk diff	Neale-B_UKBB_EUR_2017
	C	T	Height	EFO_0004339	Neale B	UKBB	European	2017	0.01153	0.001735	3.04e-11	+	336474	0	336474	1	IVNT	Neale-B_UKBB_EUR_2017
	C	T	Pulse rate	EFO_0004326	Neale B	UKBB	European	2017	-0.01487	0.002516	3.42e-09	-	317756	0	317756	1	IVNT	Neale-B_UKBB_EUR_2017
	C	T	Self-reported gout	EFO_0004274	Neale B	UKBB	European	2017	-0.002073	0.0002886	6.8e-13	-	337159	4807	332352	1	risk diff	Neale-B_UKBB_EUR_2017
	C	T	Self-reported high cholesterol	EFO_0008111	Neale B	UKBB	European	2017	-0.006192	0.0008002	1.02e-14	-	337159	41296	295863	1	risk diff	Neale-B_UKBB_EUR_2017
	C	T	Sitting height	EFO_0004339	Neale B	UKBB	European	2017	0.01136	0.001887	1.75e-09	+	336172	0	336172	1	IVNT	Neale-B_UKBB_EUR_2017
	C	T	Trunk fat-free mass	-	Neale B	UKBB	European	2017	0.009909	0.001538	1.19e-10	+	331030	0	331030	1	IVNT	Neale-B_UKBB_EUR_2017
	C	T	Trunk predicted mass	-	Neale B	UKBB	European	2017	0.01003	0.001533	6.15e-11	+	330995	0	330995	1	IVNT	Neale-B_UKBB_EUR_2017
	C	T	Whole body fat-free mass	-	Neale B	UKBB	European	2017	0.009583	0.001544	5.49e-10	+	331291	0	331291	1	IVNT	Neale-B_UKBB_EUR_2017
	C	T	Whole body water mass	-	Neale B	UKBB	European	2017	0.009622	0.001547	4.94e-10	+	331315	0	331315	1	IVNT	Neale-B_UKBB_EUR_2017
rs929175	G	A	Neuroticism score	EFO_0007660	Neale B	UKBB	European	2017	-0.05191	0.009077	1.08e-08	-	274108	0	274108	1	-	Neale-B_UKBB_EUR_2017
	G	A	Sensitivity or hurt feelings	EFO_0009599	Neale B	UKBB	European	2017	-0.008197	0.001257	6.91e-11	-	327832	182340	145492	1	risk diff	Neale-B_UKBB_EUR_2017
rs9923768	A	G	Alcohol intake frequency	EFO_0004329	Neale B	UKBB	European	2017	-0.02104	0.003635	7.14e-09	-	336965	0	336965	1	-	Neale-B_UKBB_EUR_2017
rs9997448	C	T	Arm fat mass left	-	Neale B	UKBB	European	2017	0.01413	0.002466	9.99e-09	+	331164	0	331164	1	IVNT	Neale-B_UKBB_EUR_2017
	C	T	Arm fat mass right	-	Neale B	UKBB	European	2017	0.01364	0.002465	3.12e-08	+	331226	0	331226	1	IVNT	Neale-B_UKBB_EUR_2017
	C	T	Arm fat percentage left	-	Neale B	UKBB	European	2017	0.01271	0.001904	2.53e-11	+	331198	0	331198	1	IVNT	Neale-B_UKBB_EUR_2017
	C	T	Arm fat percentage right	-	Neale B	UKBB	European	2017	0.01205	0.001913	2.99e-10	+	331249	0	331249	1	IVNT	Neale-B_UKBB_EUR_2017
	C	T	Body fat percentage	EFO_0007800	Neale B	UKBB	European	2017	0.01281	0.001929	3.11e-11	+	331117	0	331117	1	IVNT	Neale-B_UKBB_EUR_2017
	C	T	Body mass index	EFO_0004340	Neale B	UKBB	European	2017	0.01437	0.002489	7.77e-09	+	336107	0	336107	1	IVNT	Neale-B_UKBB_EUR_2017
	C	T	Leg fat percentage left	-	Neale B	UKBB	European	2017	0.009719	0.001573	6.51e-10	+	331278	0	331278	1	IVNT	Neale-B_UKBB_EUR_2017
	C	T	Leg fat percentage right	-	Neale B	UKBB	European	2017	0.009755	0.001593	9.24e-10	+	331296	0	331296	1	IVNT	Neale-B_UKBB_EUR_2017
	C	T	Trunk fat mass	EFO_0005409	Neale B	UKBB	European	2017	0.01407	0.002533	2.78e-08	+	331093	0	331093	1	IVNT	Neale-B_UKBB_EUR_2017
	C	T	Trunk fat percentage	-	Neale B	UKBB	European	2017	0.01457	0.002312	2.93e-10	+	331113	0	331113	1	IVNT	Neale-B_UKBB_EUR_2017
	C	T	Whole body fat mass	-	Neale B	UKBB	European	2017	0.01378	0.002455	1.98e-08	+	330762	0	330762	1	IVNT	Neale-B_UKBB_EUR_2017
	C	T	Years of educational attainment	EFO_0004784	SSGAC	27225129	European	2016	-0.015	0.003	4.36e-09	-	328917	0	328917	64	years	SSGAC_EduYears_EUR_2016
Beef intake
snp	a1	a2	trait	efo	study	pmid	ancestry	year	beta	se	p	direction	n	n_cases	n_controls	n_studies	unit	dataset
rs10789340	A	G	Body mass index in physically active indivdiuals	EFO_0004340	GIANT	28448500	European	2017	-0.0234	0.0043	4.87e-08	-	137222	0	137222	57	IVNT	GIANT_BMI-Active_EUR_2017
	A	G	Body mass index in physically active indivdiuals	EFO_0004340	GIANT	28448500	Mixed	2017	-0.0233	0.0041	1.32e-08	-	149200	0	149200	60	IVNT	GIANT_BMI-Active_Mixed_2017
	A	G	Body mass index in females	EFO_0004340	GIANT	25673413	Mixed	2015	-0.0294	0.0042	1.606e-12	-	171702	0	171702	107	IVNT	GIANT_BMI-F_Mixed_2015
	A	G	Body mass index in males	EFO_0004340	GIANT	25673413	Mixed	2015	-0.0318	0.0042	3.382e-14	-	152624	0	152624	106	IVNT	GIANT_BMI-M_Mixed_2015
	A	G	Body mass index in male non-smokers	EFO_0004340	GIANT	28443625	Mixed	2017	-0.0321	0.0055	4.571e-09	-	77992	0	77992	72	IVNT	GIANT_BMI-Non-smokers-M_Mixed_2017
	A	G	Body mass index in non-smokers	EFO_0004340	GIANT	28443625	European	2017	-0.0277	0.0041	1.106e-11	-	164298	0	164298	73	IVNT	GIANT_BMI-Non-smokers_EUR_2017
	A	G	Body mass index in non-smokers	EFO_0004340	GIANT	28443625	Mixed	2017	-0.0256	0.0038	1.261e-11	-	190038	0	190038	79	IVNT	GIANT_BMI-Non-smokers_Mixed_2017
	A	G	Body mass index adjsuted for physical activity in males	EFO_0004340	GIANT	28448500	Mixed	2017	-0.0314	0.0054	5.55e-09	-	83969	0	83969	52	IVNT	GIANT_BMI-adjusted-PA-M_Mixed_2017
	A	G	Body mass index adjusted for physical activity	EFO_0004340	GIANT	28448500	European	2017	-0.0271	0.0039	3.57e-12	-	179148	0	179148	57	IVNT	GIANT_BMI-adjusted-PA_EUR_2017
	A	G	Body mass index adjusted for physical activity	EFO_0004340	GIANT	28448500	Mixed	2017	-0.026	0.0037	1.59e-12	-	199162	0	199162	60	IVNT	GIANT_BMI-adjusted-PA_Mixed_2017
	A	G	Body mass index adjusted for smoking in males	EFO_0004340	GIANT	28443625	Mixed	2017	-0.0317	0.0048	5.796e-11	-	102629	0	102629	72	IVNT	GIANT_BMI-adjusted-Smoking-M_Mixed_2017
	A	G	Body mass index adjusted for smoking	EFO_0004340	GIANT	28443625	European	2017	-0.0283	0.0035	1.621e-15	-	210156	0	210156	73	IVNT	GIANT_BMI-adjusted-Smoking_EUR_2017
	A	G	Body mass index adjusted for smoking	EFO_0004340	GIANT	28443625	Mixed	2017	-0.0262	0.0033	1.027e-15	-	240409	0	240409	79	IVNT	GIANT_BMI-adjusted-Smoking_Mixed_2017
	A	G	Body mass index	EFO_0004340	Speliotes EK	20935630	European	2010	NA	NA	2.66e-09	NA	123858	0	123858	46	IVNT	GIANT_BMI_EUR_2010
	A	G	Body mass index	EFO_0004340	GIANT	23754948	European	2013	-0.03077	0.004628	2.95e-11	-	126568	0	126568	46	IVNT	GIANT_BMI_EUR_2013
	A	G	Body mass index	EFO_0004340	GIANT	25673413	European	2015	-0.0298	0.0033	5.943e-20	-	321615	0	321615	114	IVNT	GIANT_BMI_EUR_2015
	A	G	Body mass index	EFO_0004340	GIANT	25673413	Mixed	2015	-0.0285	0.0031	1.124e-19	-	338686	0	338686	125	IVNT	GIANT_BMI_Mixed_2015
	A	G	Hip circumference	EFO_0005093	GIANT	25673412	European	2015	-0.021	0.0037	8.2e-09	-	212899	0	212899	101	IVNT	GIANT_Hip_EUR_2015
	A	G	Hip circumference	EFO_0005093	GIANT	25673412	Mixed	2015	-0.02	0.0036	4.6e-08	-	227290	0	227290	101	IVNT	GIANT_Hip_Mixed_2015
	A	G	Waist circumference	EFO_0004342	GIANT	25673412	European	2015	-0.025	0.0036	2.7e-12	-	231957	0	231957	101	IVNT	GIANT_WC_EUR_2015
	A	G	Waist circumference	EFO_0004342	GIANT	25673412	Mixed	2015	-0.023	0.0034	1e-11	-	244300	0	244300	101	IVNT	GIANT_WC_Mixed_2015
	A	G	Weight	EFO_0004338	GIANT	23754948	European	2013	-0.02816	0.004699	2.053e-09	-	125909	0	125909	46	IVNT	GIANT_Weight_EUR_2013
	A	G	Body mass index	EFO_0004340	Speliotes EK	20935630	European	2010	NA	NA	2.66e-09	NA	123865	-	-	-	-	GRASP
	A	G	Depressive symptoms	-	SSGAC	29292387	European	2018	-0.0185	0.002486	1e-13	-	-	-	-	-	unit increase	NHGRI-EBI_GWAS_Catalog
	A	G	Depressive symptoms multi trait analysis	-	SSGAC	29292387	European	2018	-0.0155	0.002221	3e-12	-	-	-	-	-	unit increase	NHGRI-EBI_GWAS_Catalog
	A	G	Age at menarche	EFO_0004703	Neale B	UKBB	European	2017	0.01531	0.002559	2.19e-09	+	176008	0	176008	1	-	Neale-B_UKBB_EUR_2017
	A	G	Arm fat mass left	-	Neale B	UKBB	European	2017	-0.01765	0.002461	7.559e-13	-	331164	0	331164	1	IVNT	Neale-B_UKBB_EUR_2017
	A	G	Arm fat mass right	-	Neale B	UKBB	European	2017	-0.01732	0.002461	1.946e-12	-	331226	0	331226	1	IVNT	Neale-B_UKBB_EUR_2017
	A	G	Arm fat percentage left	-	Neale B	UKBB	European	2017	-0.01263	0.001901	3.044e-11	-	331198	0	331198	1	IVNT	Neale-B_UKBB_EUR_2017
	A	G	Arm fat percentage right	-	Neale B	UKBB	European	2017	-0.01229	0.00191	1.244e-10	-	331249	0	331249	1	IVNT	Neale-B_UKBB_EUR_2017
	A	G	Arm fat-free mass left	-	Neale B	UKBB	European	2017	-0.008967	0.001597	1.958e-08	-	331159	0	331159	1	IVNT	Neale-B_UKBB_EUR_2017
	A	G	Arm fat-free mass right	-	Neale B	UKBB	European	2017	-0.008952	0.001565	1.065e-08	-	331221	0	331221	1	IVNT	Neale-B_UKBB_EUR_2017
	A	G	Arm predicted mass left	-	Neale B	UKBB	European	2017	-0.008827	0.001591	2.877e-08	-	331146	0	331146	1	IVNT	Neale-B_UKBB_EUR_2017
	A	G	Arm predicted mass right	-	Neale B	UKBB	European	2017	-0.009334	0.001559	2.159e-09	-	331216	0	331216	1	IVNT	Neale-B_UKBB_EUR_2017
	A	G	Basal metabolic rate	EFO_0007777	Neale B	UKBB	European	2017	-0.009585	0.001665	8.629e-09	-	331307	0	331307	1	IVNT	Neale-B_UKBB_EUR_2017
	A	G	Body fat percentage	EFO_0007800	Neale B	UKBB	European	2017	-0.01293	0.001926	1.891e-11	-	331117	0	331117	1	IVNT	Neale-B_UKBB_EUR_2017
	A	G	Body mass index	EFO_0004340	Neale B	UKBB	European	2017	-0.01797	0.002484	4.742e-13	-	336107	0	336107	1	IVNT	Neale-B_UKBB_EUR_2017
	A	G	Comparative body size at age 10	-	Neale B	UKBB	European	2017	-0.01734	0.001719	6.392e-24	-	331693	0	331693	1	-	Neale-B_UKBB_EUR_2017
	A	G	Hip circumference	EFO_0005093	Neale B	UKBB	European	2017	-0.01688	0.002487	1.14e-11	-	336601	0	336601	1	IVNT	Neale-B_UKBB_EUR_2017
	A	G	Leg fat mass left	-	Neale B	UKBB	European	2017	-0.01604	0.001985	6.443e-16	-	331275	0	331275	1	IVNT	Neale-B_UKBB_EUR_2017
	A	G	Leg fat mass right	-	Neale B	UKBB	European	2017	-0.01589	0.002008	2.467e-15	-	331293	0	331293	1	IVNT	Neale-B_UKBB_EUR_2017
	A	G	Leg fat percentage left	-	Neale B	UKBB	European	2017	-0.01124	0.00157	8.074e-13	-	331278	0	331278	1	IVNT	Neale-B_UKBB_EUR_2017
	A	G	Leg fat percentage right	-	Neale B	UKBB	European	2017	-0.01113	0.001591	2.56e-12	-	331296	0	331296	1	IVNT	Neale-B_UKBB_EUR_2017
	A	G	Leg fat-free mass left	-	Neale B	UKBB	European	2017	-0.009414	0.001654	1.253e-08	-	331258	0	331258	1	IVNT	Neale-B_UKBB_EUR_2017
	A	G	Leg fat-free mass right	-	Neale B	UKBB	European	2017	-0.009039	0.001653	4.567e-08	-	331285	0	331285	1	IVNT	Neale-B_UKBB_EUR_2017
	A	G	Leg predicted mass left	-	Neale B	UKBB	European	2017	-0.00918	0.001643	2.284e-08	-	331253	0	331253	1	IVNT	Neale-B_UKBB_EUR_2017
	A	G	Leg predicted mass right	-	Neale B	UKBB	European	2017	-0.009025	0.001642	3.902e-08	-	331285	0	331285	1	IVNT	Neale-B_UKBB_EUR_2017
	A	G	Number of self-reported non-cancer illnesses	EFO_0009801	Neale B	UKBB	European	2017	-0.0126	0.002075	1.253e-09	-	337159	0	337159	1	-	Neale-B_UKBB_EUR_2017
	A	G	Qualifications: college or university degree	EFO_0004784	Neale B	UKBB	European	2017	-0.007452	0.001178	2.489e-10	-	334070	106305	227765	1	risk diff	Neale-B_UKBB_EUR_2017
	A	G	Seen doctor for nerves, anxiety, tension or depression	EFO_0009820	Neale B	UKBB	European	2017	-0.008576	0.001185	4.612e-13	-	335108	115328	219780	1	risk diff	Neale-B_UKBB_EUR_2017
	A	G	Trunk fat mass	EFO_0005409	Neale B	UKBB	European	2017	-0.01718	0.002529	1.091e-11	-	331093	0	331093	1	IVNT	Neale-B_UKBB_EUR_2017
	A	G	Trunk fat percentage	-	Neale B	UKBB	European	2017	-0.01325	0.002308	9.55e-09	-	331113	0	331113	1	IVNT	Neale-B_UKBB_EUR_2017
	A	G	Waist circumference	EFO_0004342	Neale B	UKBB	European	2017	-0.01551	0.002224	3.143e-12	-	336639	0	336639	1	IVNT	Neale-B_UKBB_EUR_2017
	A	G	Weight	EFO_0004338	Neale B	UKBB	European	2017	-0.01567	0.002195	9.351e-13	-	336227	0	336227	1	IVNT	Neale-B_UKBB_EUR_2017
	A	G	Whole body fat mass	-	Neale B	UKBB	European	2017	-0.01813	0.00245	1.385e-13	-	330762	0	330762	1	IVNT	Neale-B_UKBB_EUR_2017
	A	G	Age at menarche	EFO_0004703;EFO_0007701;EFO_0007702	ReproGen	25231870	European	2014	0.03	0.005288	1.4e-08	+	182416	0	182416	58	years	ReproGen_Age-at-Menarche_EUR_2014
	A	G	Depressive symptoms	EFO_0007006	SSGAC	29292387	European	2018	-0.012	0.002	1.41e-13	-	354862	0	354862	3	SD	SSGAC_DS_EUR_2018
rs10959890	C	T	Mood swings	EFO_0008475	Neale B	UKBB	European	2017	-0.009105	0.001496	1.15e-09	-	329428	148601	180827	1	risk diff	Neale-B_UKBB_EUR_2017
	C	T	Neuroticism	EFO_0007660;EFO_0004257	SSGAC	27089181	European	2016	-0.023	0.004	2.558e-08	-	170911	0	170911	2	SD	SSGAC_Neuroticism_EUR_2016
	C	T	Neuroticism	EFO_0007660;EFO_0004257	SSGAC	29292387	European	2018	-0.014	0.002	8.6e-09	-	168105	0	168105	2	SD	SSGAC_Neuroticism_EUR_2018
rs1105388	C	T	Mean platelet volume	EFO_0004586	Astle W	27863252	European	2016	0.03754	0.003958	2.419e-21	+	173480	0	173480	2	IVNT	Astle-W_Blood-Cell-Traits_EUR_2016
rs11878917	A	G	Forced vital capacity	EFO_0004312	Neale B	UKBB	European	2017	-0.01806	0.003177	1.307e-08	-	307638	0	307638	1	IVNT	Neale-B_UKBB_EUR_2017
	A	G	Height	EFO_0004339	Neale B	UKBB	European	2017	-0.01772	0.002782	1.886e-10	-	336474	0	336474	1	IVNT	Neale-B_UKBB_EUR_2017
	A	G	Sitting height	EFO_0004339	Neale B	UKBB	European	2017	-0.01866	0.003026	7.02e-10	-	336172	0	336172	1	IVNT	Neale-B_UKBB_EUR_2017
rs132901	C	T	Eosinophil count	EFO_0004586	Astle W	27863252	European	2016	0.02427	0.004368	2.779e-08	+	173480	0	173480	2	IVNT	Astle-W_Blood-Cell-Traits_EUR_2016
	C	T	Eosinophil percentage of granulocytes	EFO_0004586	Astle W	27863252	European	2016	0.02804	0.004383	1.58e-10	+	173480	0	173480	2	IVNT	Astle-W_Blood-Cell-Traits_EUR_2016
	C	T	Eosinophil percentage of white cells	EFO_0004586	Astle W	27863252	European	2016	0.02563	0.004364	4.296e-09	+	173480	0	173480	2	IVNT	Astle-W_Blood-Cell-Traits_EUR_2016
	C	T	Neutrophil percentage of granulocytes	EFO_0004586	Astle W	27863252	European	2016	-0.02849	0.004383	8.031e-11	-	173480	0	173480	2	IVNT	Astle-W_Blood-Cell-Traits_EUR_2016
	C	T	Sum eosinophil basophil counts	EFO_0004586	Astle W	27863252	European	2016	0.02498	0.004373	1.117e-08	+	173480	0	173480	2	IVNT	Astle-W_Blood-Cell-Traits_EUR_2016
	C	T	Allergic disease	EFO_0003785	Ferreira M	29083406	European	2017	0.0445	0.007	2.376e-10	+	360838	180129	180709	13	log OR	Ferreira-M_Allergic-Disease_EUR_2017
	C	T	Impedance of arm left	-	Neale B	UKBB	European	2017	0.01556	0.002102	1.353e-13	+	331292	0	331292	1	IVNT	Neale-B_UKBB_EUR_2017
	C	T	Impedance of arm right	-	Neale B	UKBB	European	2017	0.01448	0.002094	4.625e-12	+	331279	0	331279	1	IVNT	Neale-B_UKBB_EUR_2017
	C	T	Impedance of whole body	-	Neale B	UKBB	European	2017	0.01521	0.00227	2.102e-11	+	331284	0	331284	1	IVNT	Neale-B_UKBB_EUR_2017
	C	T	No blood clot, bronchitis, emphysema, asthma, rhinitis, eczema or allergy diagnosed by doctor	-	Neale B	UKBB	European	2017	-0.007765	0.001394	2.565e-08	-	336782	228530	108252	1	risk diff	Neale-B_UKBB_EUR_2017
	C	T	Trunk fat percentage	-	Neale B	UKBB	European	2017	0.01557	0.002736	1.259e-08	+	331113	0	331113	1	IVNT	Neale-B_UKBB_EUR_2017
rs1421085	C	T	Body mass index females	EFO_0004340	Akiyama M	28892062	East Asian	2017	0.07861	0.00654	2.822e-33	+	82438	0	82438	3	IVNT	Akiyama-M_BMI-F_EAS_2017
	C	T	Body mass index males	EFO_0004340	Akiyama M	28892062	East Asian	2017	0.08008	0.005966	4.417e-41	+	90992	0	90992	3	IVNT	Akiyama-M_BMI-M_EAS_2017
	C	T	Body mass index	EFO_0004340	Akiyama M	28892062	East Asian	2017	0.07898	0.004407	8.408e-72	+	173430	0	173430	3	IVNT	Akiyama-M_BMI_EAS_2017
	C	T	Type II diabetes	EFO_0001360	DIAGRAM	26551672	European	2015	0.1302	0.01276	1.8e-24	+	84780	27206	57574	23	log OR	DIAGRAM_T2D-METABO_EUR_2015
	C	T	Type II diabetes	EFO_0001360	DIAGRAM	22885922	European	2012	0.1044	0.01839	1.7e-09	+	69033	12171	56862	12	log OR	DIAGRAM_T2D_EUR_2012
	C	T	Type II diabetes	EFO_0001360	DIAGRAM	28566273	European	2017	0.12	0.013	3.8e-23	+	159208	26676	132532	18	log OR	DIAGRAM_T2D_EUR_2017
	C	T	Type II diabetes	EFO_0001360	DIAGRAM	24509480	Mixed	2014	0.1044	0.01379	4.4e-11	+	110452	26488	83964	4	log OR	DIAGRAM_T2D_Mixed_2014
	C	T	Childhood BMI	EFO_0004340	EGGC	26604143	European	2016	0.0734	0.0082	3.201e-19	+	33427	0	33427	20	SDS	EGGC_Childhood-BMI_EUR_2016
	C	T	Childhood obesity	EFO_0001073	EGGC	22484627	European	2012	0.191	0.027	1.398e-12	+	13848	5530	8318	14	log OR	EGGC_Childhood-Obesity_EUR_2012
	C	T	Body mass index in physically active females	EFO_0004340	GIANT	28448500	Mixed	2017	0.0686	0.0053	6.13e-38	+	83585	0	83585	53	IVNT	GIANT_BMI-Active-F_Mixed_2017
	C	T	Body mass index in physically active males	EFO_0004340	GIANT	28448500	Mixed	2017	0.0774	0.0062	9.25e-36	+	58331	0	58331	52	IVNT	GIANT_BMI-Active-M_Mixed_2017
	C	T	Body mass index in physically active indivdiuals	EFO_0004340	GIANT	28448500	European	2017	0.0739	0.0042	0	+	136963	0	136963	57	IVNT	GIANT_BMI-Active_EUR_2017
	C	T	Body mass index in physically active indivdiuals	EFO_0004340	GIANT	28448500	Mixed	2017	0.0727	0.0042	0	+	142035	0	142035	60	IVNT	GIANT_BMI-Active_Mixed_2017
	C	T	Body mass index in females greater than 50 years of age	EFO_0004340	GIANT	26426971	European	2015	0.077	0.0049	3.2e-56	+	103046	0	103046	114	IVNT	GIANT_BMI-F-GT-50_EUR_2015
	C	T	Body mass index in females less than or equal to 50 years of age	EFO_0004340	GIANT	26426971	European	2015	0.085	0.0061	2.8e-44	+	64362	0	64362	114	IVNT	GIANT_BMI-F-LE-50_EUR_2015
	C	T	Body mass index in females	EFO_0004340	GIANT	23754948	European	2013	0.076	0.0063	6e-34	+	67939	0	67939	46	IVNT	GIANT_BMI-F_EUR_2013
	C	T	Body mass index in females	EFO_0004340	GIANT	25673413	Mixed	2015	0.0783	0.0041	1.476e-82	+	168615	0	168615	107	IVNT	GIANT_BMI-F_Mixed_2015
	C	T	Body mass index in physically inactive females	EFO_0004340	GIANT	28448500	Mixed	2017	0.1039	0.0102	1.84e-24	+	24369	0	24369	53	IVNT	GIANT_BMI-Inactive-F_Mixed_2017
	C	T	Body mass index in physically inactive males	EFO_0004340	GIANT	28448500	Mixed	2017	0.0828	0.0117	1.31e-12	+	17101	0	17101	52	IVNT	GIANT_BMI-Inactive-M_Mixed_2017
	C	T	Body mass index in physically inactive indivdiuals	EFO_0004340	GIANT	28448500	European	2017	0.0963	0.0078	3.11e-35	+	41230	0	41230	57	IVNT	GIANT_BMI-Inactive_EUR_2017
	C	T	Body mass index in physically inactive indivdiuals	EFO_0004340	GIANT	28448500	Mixed	2017	0.0962	0.0081	1.94e-32	+	39259	0	39259	60	IVNT	GIANT_BMI-Inactive_Mixed_2017
	C	T	Body mass index in males greater than 50 years of age	EFO_0004340	GIANT	26426971	European	2015	0.072	0.005	3.1e-48	+	92033	0	92033	114	IVNT	GIANT_BMI-M-GT-50_EUR_2015
	C	T	Body mass index in males less than or equal to 50 years of age	EFO_0004340	GIANT	26426971	European	2015	0.1	0.0067	6.6e-53	+	50039	0	50039	114	IVNT	GIANT_BMI-M-LE-50_EUR_2015
	C	T	Body mass index in males	EFO_0004340	GIANT	23754948	European	2013	0.086	0.0065	1.53e-40	+	58589	0	58589	46	IVNT	GIANT_BMI-M_EUR_2013
	C	T	Body mass index in males	EFO_0004340	GIANT	25673413	Mixed	2015	0.084	0.0041	4.11e-94	+	152278	0	152278	106	IVNT	GIANT_BMI-M_Mixed_2015
	C	T	Body mass index in female non-smokers	EFO_0004340	GIANT	28443625	Mixed	2017	0.0687	0.005	1.857e-42	+	105965	0	105965	73	IVNT	GIANT_BMI-Non-smokers-F_Mixed_2017
	C	T	Body mass index in male non-smokers	EFO_0004340	GIANT	28443625	Mixed	2017	0.0771	0.0057	2.507e-41	+	69526	0	69526	72	IVNT	GIANT_BMI-Non-smokers-M_Mixed_2017
	C	T	Body mass index in non-smokers	EFO_0004340	GIANT	28443625	European	2017	0.0737	0.004	2.443e-75	+	161811	0	161811	73	IVNT	GIANT_BMI-Non-smokers_EUR_2017
	C	T	Body mass index in non-smokers	EFO_0004340	GIANT	28443625	Mixed	2017	0.0718	0.0039	1.27e-75	+	175492	0	175492	79	IVNT	GIANT_BMI-Non-smokers_Mixed_2017
	C	T	Body mass index in female smokers	EFO_0004340	GIANT	28443625	Mixed	2017	0.0956	0.0101	2.325e-21	+	24294	0	24294	73	IVNT	GIANT_BMI-Smokers-F_Mixed_2017
	C	T	Body mass index in male smokers	EFO_0004340	GIANT	28443625	Mixed	2017	0.096	0.0104	2.36e-20	+	23102	0	23102	72	IVNT	GIANT_BMI-Smokers-M_Mixed_2017
	C	T	Body mass index in smokers	EFO_0004340	GIANT	28443625	European	2017	0.0956	0.0075	1.22e-37	+	44629	0	44629	73	IVNT	GIANT_BMI-Smokers_EUR_2017
	C	T	Body mass index in smokers	EFO_0004340	GIANT	28443625	Mixed	2017	0.0953	0.0074	3.025e-38	+	47396	0	47396	79	IVNT	GIANT_BMI-Smokers_Mixed_2017
	C	T	Body mass index tails	EFO_0004340	GIANT	23563607	European	2013	0.31	0.026	1.2e-32	+	15775	7813	7961	51	log OR	GIANT_BMI-Tails_EUR_2013
	C	T	Body mass index ajusted for physical activity in females	EFO_0004340	GIANT	28448500	Mixed	2017	0.0767	0.0048	0	+	108567	0	108567	53	IVNT	GIANT_BMI-adjusted-PA-F_Mixed_2017
	C	T	Body mass index adjsuted for physical activity in males	EFO_0004340	GIANT	28448500	Mixed	2017	0.081	0.0054	0	+	76343	0	76343	52	IVNT	GIANT_BMI-adjusted-PA-M_Mixed_2017
	C	T	Body mass index adjusted for physical activity	EFO_0004340	GIANT	28448500	European	2017	0.0797	0.0038	0	+	178337	0	178337	57	IVNT	GIANT_BMI-adjusted-PA_EUR_2017
	C	T	Body mass index adjusted for physical activity	EFO_0004340	GIANT	28448500	Mixed	2017	0.0785	0.0037	0	+	184910	0	184910	60	IVNT	GIANT_BMI-adjusted-PA_Mixed_2017
	C	T	Body mass index adjusted for smoking in females	EFO_0004340	GIANT	28443625	Mixed	2017	0.0713	0.0045	2.338e-57	+	130262	0	130262	73	IVNT	GIANT_BMI-adjusted-Smoking-F_Mixed_2017
	C	T	Body mass index adjusted for smoking in males	EFO_0004340	GIANT	28443625	Mixed	2017	0.0808	0.0049	2.946e-60	+	92676	0	92676	72	IVNT	GIANT_BMI-adjusted-Smoking-M_Mixed_2017
	C	T	Body mass index adjusted for smoking	EFO_0004340	GIANT	28443625	European	2017	0.0767	0.0035	2.73e-105	+	206379	0	206379	73	IVNT	GIANT_BMI-adjusted-Smoking_EUR_2017
	C	T	Body mass index adjusted for smoking	EFO_0004340	GIANT	28443625	Mixed	2017	0.0754	0.0034	2.03e-107	+	222939	0	222939	79	IVNT	GIANT_BMI-adjusted-Smoking_Mixed_2017
	C	T	Body mass index	EFO_0004340	GIANT	29273807	Admixed American	2018	0.096	0.017	1.9e-08	+	10772	0	10772	6	IVNT	GIANT_BMI_AMR_2018
	C	T	Body mass index	EFO_0004340	Speliotes EK	20935630	European	2010	NA	NA	3.06e-62	NA	123817	0	123817	46	IVNT	GIANT_BMI_EUR_2010
	C	T	Body mass index	EFO_0004340	GIANT	23754948	European	2013	0.08084	0.004524	1.996e-71	+	126528	0	126528	46	IVNT	GIANT_BMI_EUR_2013
	C	T	Body mass index	EFO_0004340	GIANT	25673413	European	2015	0.0813	0.0031	8.83e-151	+	318182	0	318182	114	IVNT	GIANT_BMI_EUR_2015
	C	T	Body mass index	EFO_0004340	GIANT	29273807	European	2018	0.079	0.0024	2.4e-245	+	449889	0	449889	112	IVNT	GIANT_BMI_EUR_2018
	C	T	Body mass index	EFO_0004340	GIANT	25673413	Mixed	2015	0.0803	0.003	2.17e-158	+	333087	0	333087	125	IVNT	GIANT_BMI_Mixed_2015
	C	T	Body mass index	EFO_0004340	GIANT	29273807	Mixed	2018	0.078	0.0022	8.6e-269	+	526508	0	526508	123	IVNT	GIANT_BMI_Mixed_2018
	C	T	Body mass index	EFO_0004340	GIANT	29273807	South Asian	2018	0.062	0.0088	1.5e-12	+	29398	0	29398	7	IVNT	GIANT_BMI_SAS_2018
	C	T	Hip circumference in females	EFO_0005093	GIANT	25673412	Mixed	2015	0.07	0.0047	5.8e-50	+	122863	0	122863	101	IVNT	GIANT_Hip-F_Mixed_2015
	C	T	Hip circumference in males	EFO_0005093	GIANT	25673412	Mixed	2015	0.067	0.0049	7.6e-43	+	100342	0	100342	101	IVNT	GIANT_Hip-M_Mixed_2015
	C	T	Hip circumference	EFO_0005093	GIANT	25673412	European	2015	0.07	0.0037	6.1e-83	+	210752	0	210752	101	IVNT	GIANT_Hip_EUR_2015
	C	T	Hip circumference	EFO_0005093	GIANT	25673412	Mixed	2015	0.069	0.0036	2.6e-81	+	225139	0	225139	101	IVNT	GIANT_Hip_Mixed_2015
	C	T	Obesity class 1	EFO_0001073	GIANT	23563607	European	2013	0.22	0.013	7.9e-65	+	98555	32800	65754	51	log OR	GIANT_Obesity-C1_EUR_2013
	C	T	Obesity class 2	EFO_0001073	GIANT	23563607	European	2013	0.29	0.02	1.2e-49	+	71893	9829	62064	51	log OR	GIANT_Obesity-C2_EUR_2013
	C	T	Obesity class 3	EFO_0001073	GIANT	23563607	European	2013	0.37	0.035	3.9e-26	+	47528	2824	44703	51	log OR	GIANT_Obesity-C3_EUR_2013
	C	T	Overweight	EFO_0005935	GIANT	23563607	European	2013	0.14	0.0092	5.8e-50	+	158640	92886	65754	51	log OR	GIANT_Overweight_EUR_2013
	C	T	Waist circumference in females	EFO_0004342	GIANT	23754948	European	2013	0.07	0.0072	3.75e-22	+	47306	0	47306	46	IVNT	GIANT_WC-F_EUR_2013
	C	T	Waist circumference in females	EFO_0004342	GIANT	25673412	Mixed	2015	0.071	0.0044	1.5e-57	+	132341	0	132341	101	IVNT	GIANT_WC-F_Mixed_2015
	C	T	Waist circumference in males	EFO_0004342	GIANT	23754948	European	2013	0.081	0.0076	3.1e-26	+	38293	0	38293	46	IVNT	GIANT_WC-M_EUR_2013
	C	T	Waist circumference in males	EFO_0004342	GIANT	25673412	Mixed	2015	0.074	0.0047	2.1e-56	+	109952	0	109952	101	IVNT	GIANT_WC-M_Mixed_2015
	C	T	Waist circumference	EFO_0004342	GIANT	23754948	European	2013	0.0752	0.005227	6.174e-47	+	85600	0	85600	46	IVNT	GIANT_WC_EUR_2013
	C	T	Waist circumference	EFO_0004342	GIANT	25673412	European	2015	0.074	0.0035	6.1e-101	+	229803	0	229803	101	IVNT	GIANT_WC_EUR_2015
	C	T	Waist circumference	EFO_0004342	GIANT	25673412	Mixed	2015	0.072	0.0034	1.3e-102	+	242142	0	242142	101	IVNT	GIANT_WC_Mixed_2015
	C	T	Waist hip ratio in females	EFO_0004343	GIANT	25673412	Mixed	2015	0.039	0.0045	1e-17	+	122341	0	122341	101	IVNT	GIANT_WHR-F_Mixed_2015
	C	T	Waist hip ratio in males	EFO_0004343	GIANT	23754948	European	2013	0.058	0.0078	8.48e-14	+	34570	0	34570	46	IVNT	GIANT_WHR-M_EUR_2013
	C	T	Waist hip ratio in males	EFO_0004343	GIANT	25673412	Mixed	2015	0.048	0.0048	3.8e-23	+	99942	0	99942	101	IVNT	GIANT_WHR-M_Mixed_2015
	C	T	Waist hip ratio	EFO_0004343	GIANT	23754948	European	2013	0.04734	0.00533	6.584e-19	+	77287	0	77287	46	IVNT	GIANT_WHR_EUR_2013
	C	T	Waist hip ratio	EFO_0004343	GIANT	25673412	European	2015	0.044	0.0034	2e-38	+	209914	0	209914	101	IVNT	GIANT_WHR_EUR_2015
	C	T	Waist hip ratio	EFO_0004343	GIANT	25673412	Mixed	2015	0.043	0.0033	4.3e-38	+	224309	0	224309	101	IVNT	GIANT_WHR_Mixed_2015
	C	T	Weight in females	HP_0000868	GIANT	23754948	European	2013	0.069	0.0063	5.35e-28	+	67574	0	67574	46	IVNT	GIANT_Weight-F_EUR_2013
	C	T	Weight in males	HP_0012041;HP_0000033	GIANT	23754948	European	2013	0.073	0.0065	2.72e-29	+	58294	0	58294	46	IVNT	GIANT_Weight-M_EUR_2013
	C	T	Weight	EFO_0004338	GIANT	23754948	European	2013	0.07094	0.004524	2.044e-55	+	125868	0	125868	46	IVNT	GIANT_Weight_EUR_2013
	C	T	Adult obesity body mass index	HP_0001513	Meyre D	19151714	European	2009	NA	NA	5.1e-13	NA	2796	-	-	-	-	GRASP
	C	T	BMI in adolescenceyoung adulthood	HP_0003581;HP_0011421	Graff M	23669352	European	2013	NA	NA	3.06e-22	NA	13627	-	-	-	-	GRASP
	C	T	BMI tails upper and lower 5th percentiles	-	GIANT	23563607	European	2013	NA	NA	6.48e-52	NA	16068	-	-	-	-	GRASP
	C	T	Body mass index	EFO_0004340	Willer CJ	19079261	European	2008	NA	NA	2.6e-19	NA	32387	-	-	-	-	GRASP
	C	T	Body mass index	EFO_0004340	Heard Costa NL	19557197	European	2009	NA	NA	2.2e-15	NA	31373	-	-	-	-	GRASP
	C	T	Body mass index	EFO_0004340	Speliotes EK	20935630	European	2010	NA	NA	3.06e-62	NA	123865	-	-	-	-	GRASP
	C	T	Body mass index	EFO_0004340	Paternoster L	21935397	European	2011	NA	NA	4e-15	NA	5373	-	-	-	-	GRASP
	C	T	Body mass index	EFO_0004340	Guo	23001569	Mixed	2012	NA	NA	1.26e-73	NA	78436	-	-	-	-	GRASP
	C	T	Body mass index	EFO_0004340	Wheeler E	23563609	European	2013	NA	NA	3.06e-62	NA	6889	-	-	-	-	GRASP
	C	T	Body mass index 25 kgm2	EFO_0004340	GIANT	23563607	European	2013	NA	NA	5.5e-82	NA	16068	-	-	-	-	GRASP
	C	T	Body mass index 30 kgm2	EFO_0004340	GIANT	23563607	European	2013	NA	NA	6.65e-113	NA	16068	-	-	-	-	GRASP
	C	T	Body mass index 35 kgm2	EFO_0004340	GIANT	23563607	European	2013	NA	NA	2.06e-83	NA	16068	-	-	-	-	GRASP
	C	T	Body mass index 40 kgm2	EFO_0004340	GIANT	23563607	European	2013	NA	NA	6.25e-39	NA	16068	-	-	-	-	GRASP
	C	T	Body mass index females	EFO_0004340	Guo	23001569	Mixed	2012	NA	NA	2.6e-24	NA	78436	-	-	-	-	GRASP
	C	T	Body mass index males	EFO_0004340	Guo	23001569	Mixed	2012	NA	NA	1.46e-26	NA	78436	-	-	-	-	GRASP
	C	T	Childhood obesity body mass index	NCIT_C84449	Meyre D	19151714	European	2009	NA	NA	6.7e-18	NA	2796	-	-	-	-	GRASP
	C	T	Extreme obesity with early age of onset	HP_0003674	Wheeler E	23563609	European	2013	NA	NA	3.07e-28	NA	6889	-	-	-	-	GRASP
	C	T	Fasting insulin	HP_0008283	MAGIC	22885924	European	2012	NA	NA	1.87e-15	NA	133010	-	-	-	-	GRASP
	C	T	HDL cholesterol	NCIT_C61041;NCIT_C105587	Asselbergs	23063622	European	2012	NA	NA	2.33e-08	NA	66240	-	-	-	-	GRASP
	C	T	Macronutrient intake protein	NCIT_C68548;NCIT_P360	Tanaka T	23636237	European	2013	NA	NA	9.96e-10	NA	37537	-	-	-	-	GRASP
	C	T	Obesity body mass index	EFO_0001073	Meyre D	19151714	European	2009	NA	NA	1.2e-28	NA	2796	-	-	-	-	GRASP
	C	T	Obesity body mass index	EFO_0001073	Paternoster L	21935397	European	2011	NA	NA	5e-14	NA	5373	-	-	-	-	GRASP
	C	T	Obesity in children and adolescents with early age of onset	-	Scherag A	20421936	European	2010	NA	NA	2.98e-08	NA	2258	-	-	-	-	GRASP
	C	T	Obesity with early age of onset age 2	HP_0003674	EGGC	22484627	European	2012	NA	NA	1.398e-12	NA	13848	-	-	-	-	GRASP
	C	T	Waist circumference	EFO_0004342	Lindgren CM	19557161	European	2009	NA	NA	3.7e-20	NA	38580	-	-	-	-	GRASP
	C	T	Waist circumference	EFO_0004342	Heard Costa NL	19557197	European	2009	NA	NA	1.6e-10	NA	31373	-	-	-	-	GRASP
	C	T	Body fat percentage	EFO_0007800	Lu Y	26833246	Mixed	2016	0.0507	0.0051	4.655e-23	+	79698	0	79698	56	IVNT	Lu-Y_BFP_Mixed_2016
	C	T	log Fasting insulin	EFO_0004466	MAGIC	22885924	European	2012	0.02	0.0025	1.87e-15	+	108557	0	108557	56	pmol/l	MAGIC_FI-METABO_EUR_2012
	C	T	Childhood body mass index	EFO_0004340	EGGC	26604143	European	2016	0.059	0.007274	5e-16	+	-	-	-	-	unit increase	NHGRI-EBI_GWAS_Catalog
	C	T	Dietary macronutrient intake	EFO_0003939	Tanaka T	23636237	European	2013	0.1	0.01637	1e-09	+	-	-	-	-	% increase	NHGRI-EBI_GWAS_Catalog
	C	T	Obesity	EFO_0001073	Meyre D	19151714	European	2009	NA	NA	1e-28	NA	-	-	-	-	-	NHGRI-EBI_GWAS_Catalog
	C	T	Obesity	EFO_0001073	GIANT	23563607	European	2013	NA	NA	6e-39	NA	-	-	-	-	-	NHGRI-EBI_GWAS_Catalog
	C	T	Obesity early onset extreme	EFO_0001073	Wheeler E	23563609	European	2013	NA	NA	3e-28	NA	-	-	-	-	-	NHGRI-EBI_GWAS_Catalog
	C	T	Type 2 diabetes	EFO_0001360	Imamura M	26818947	Mixed	2016	0.15	0.0191	4e-15	+	-	-	-	-	log OR	NHGRI-EBI_GWAS_Catalog
	C	T	Age at menarche	EFO_0004703	Neale B	UKBB	European	2017	-0.03276	0.002524	1.734e-38	-	176008	0	176008	1	-	Neale-B_UKBB_EUR_2017
	C	T	Alcohol intake frequency	EFO_0004329	Neale B	UKBB	European	2017	0.0221	0.003623	1.072e-09	+	336965	0	336965	1	-	Neale-B_UKBB_EUR_2017
	C	T	Arm fat mass left	-	Neale B	UKBB	European	2017	0.06475	0.002425	7.186e-157	+	331164	0	331164	1	IVNT	Neale-B_UKBB_EUR_2017
	C	T	Arm fat mass right	-	Neale B	UKBB	European	2017	0.0643	0.002424	8.059e-155	+	331226	0	331226	1	IVNT	Neale-B_UKBB_EUR_2017
	C	T	Arm fat percentage left	-	Neale B	UKBB	European	2017	0.04445	0.001873	2.428e-124	+	331198	0	331198	1	IVNT	Neale-B_UKBB_EUR_2017
	C	T	Arm fat percentage right	-	Neale B	UKBB	European	2017	0.04391	0.001882	2.61e-120	+	331249	0	331249	1	IVNT	Neale-B_UKBB_EUR_2017
	C	T	Arm fat-free mass left	-	Neale B	UKBB	European	2017	0.03644	0.001574	1.511e-118	+	331159	0	331159	1	IVNT	Neale-B_UKBB_EUR_2017
	C	T	Arm fat-free mass right	-	Neale B	UKBB	European	2017	0.03463	0.001542	1.448e-111	+	331221	0	331221	1	IVNT	Neale-B_UKBB_EUR_2017
	C	T	Arm predicted mass left	-	Neale B	UKBB	European	2017	0.03594	0.001568	3.268e-116	+	331146	0	331146	1	IVNT	Neale-B_UKBB_EUR_2017
	C	T	Arm predicted mass right	-	Neale B	UKBB	European	2017	0.03493	0.001537	2.951e-114	+	331216	0	331216	1	IVNT	Neale-B_UKBB_EUR_2017
	C	T	Average weekly beer plus cider intake	EFO_0004329	Neale B	UKBB	European	2017	-0.01296	0.002044	2.283e-10	-	241447	0	241447	1	-	Neale-B_UKBB_EUR_2017
	C	T	Basal metabolic rate	EFO_0007777	Neale B	UKBB	European	2017	0.04101	0.001641	9.526e-138	+	331307	0	331307	1	IVNT	Neale-B_UKBB_EUR_2017
	C	T	Body fat percentage	EFO_0007800	Neale B	UKBB	European	2017	0.03941	0.001898	1.018e-95	+	331117	0	331117	1	IVNT	Neale-B_UKBB_EUR_2017
	C	T	Body mass index	EFO_0004340	Neale B	UKBB	European	2017	0.07229	0.002447	1.573e-191	+	336107	0	336107	1	IVNT	Neale-B_UKBB_EUR_2017
	C	T	Comparative body size at age 10	-	Neale B	UKBB	European	2017	0.04885	0.001693	8.511e-183	+	331693	0	331693	1	-	Neale-B_UKBB_EUR_2017
	C	T	Comparative height size at age 10	-	Neale B	UKBB	European	2017	0.009491	0.001691	1.997e-08	+	332021	0	332021	1	-	Neale-B_UKBB_EUR_2017
	C	T	Diabetes diagnosed by doctor	EFO_0000400	Neale B	UKBB	European	2017	0.005193	0.000531	1.365e-22	+	336473	16183	320290	1	risk diff	Neale-B_UKBB_EUR_2017
	C	T	Getting up in morning	EFO_0004870	Neale B	UKBB	European	2017	0.01055	0.001902	2.918e-08	+	336501	0	336501	1	-	Neale-B_UKBB_EUR_2017
	C	T	Heel bone mineral density	EFO_0009270	Neale B	UKBB	European	2017	0.01875	0.003175	3.525e-09	+	194398	0	194398	1	IVNT	Neale-B_UKBB_EUR_2017
	C	T	Hip circumference	EFO_0005093	Neale B	UKBB	European	2017	0.06104	0.002451	8.634e-137	+	336601	0	336601	1	IVNT	Neale-B_UKBB_EUR_2017
	C	T	Illnesses of father: diabetes	EFO_0000400	Neale B	UKBB	European	2017	0.004881	0.0007715	2.502e-10	+	293407	28197	265210	1	risk diff	Neale-B_UKBB_EUR_2017
	C	T	Impedance of arm left	-	Neale B	UKBB	European	2017	-0.03709	0.001748	8.145e-100	-	331292	0	331292	1	IVNT	Neale-B_UKBB_EUR_2017
	C	T	Impedance of arm right	-	Neale B	UKBB	European	2017	-0.03682	0.001741	3.108e-99	-	331279	0	331279	1	IVNT	Neale-B_UKBB_EUR_2017
	C	T	Impedance of leg left	-	Neale B	UKBB	European	2017	-0.05972	0.002256	3.043e-154	-	331296	0	331296	1	IVNT	Neale-B_UKBB_EUR_2017
	C	T	Impedance of leg right	-	Neale B	UKBB	European	2017	-0.05729	0.002239	2.91e-144	-	331301	0	331301	1	IVNT	Neale-B_UKBB_EUR_2017
	C	T	Impedance of whole body	-	Neale B	UKBB	European	2017	-0.04999	0.001887	1.512e-154	-	331284	0	331284	1	IVNT	Neale-B_UKBB_EUR_2017
	C	T	Leg fat mass left	-	Neale B	UKBB	European	2017	0.05119	0.001956	6.99e-151	+	331275	0	331275	1	IVNT	Neale-B_UKBB_EUR_2017
	C	T	Leg fat mass right	-	Neale B	UKBB	European	2017	0.05191	0.001978	1.419e-151	+	331293	0	331293	1	IVNT	Neale-B_UKBB_EUR_2017
	C	T	Leg fat percentage left	-	Neale B	UKBB	European	2017	0.03186	0.001548	4.43e-94	+	331278	0	331278	1	IVNT	Neale-B_UKBB_EUR_2017
	C	T	Leg fat percentage right	-	Neale B	UKBB	European	2017	0.03227	0.001568	4.302e-94	+	331296	0	331296	1	IVNT	Neale-B_UKBB_EUR_2017
	C	T	Leg fat-free mass left	-	Neale B	UKBB	European	2017	0.04225	0.001629	4.589e-148	+	331258	0	331258	1	IVNT	Neale-B_UKBB_EUR_2017
	C	T	Leg fat-free mass right	-	Neale B	UKBB	European	2017	0.04057	0.001629	8.971e-137	+	331285	0	331285	1	IVNT	Neale-B_UKBB_EUR_2017
	C	T	Leg predicted mass left	-	Neale B	UKBB	European	2017	0.04188	0.001618	1.518e-147	+	331253	0	331253	1	IVNT	Neale-B_UKBB_EUR_2017
	C	T	Leg predicted mass right	-	Neale B	UKBB	European	2017	0.04029	0.001618	1.118e-136	+	331285	0	331285	1	IVNT	Neale-B_UKBB_EUR_2017
	C	T	Medication for cholesterol, blood pressure or diabetes: none of the above	EFO_0007056	Neale B	UKBB	European	2017	-0.01091	0.00173	2.843e-10	-	154702	103004	51698	1	risk diff	Neale-B_UKBB_EUR_2017
	C	T	Morning or evening person	EFO_0008328	Neale B	UKBB	European	2017	-0.02227	0.002436	6.321e-20	-	301143	0	301143	1	-	Neale-B_UKBB_EUR_2017
	C	T	Relative age of first facial hair	EFO_0007822	Neale B	UKBB	European	2017	-0.008911	0.001616	3.473e-08	-	151113	0	151113	1	-	Neale-B_UKBB_EUR_2017
	C	T	Self-reported breast cancer	EFO_0000305	Neale B	UKBB	European	2017	-0.002105	0.0003626	6.446e-09	-	337159	7480	329679	1	risk diff	Neale-B_UKBB_EUR_2017
	C	T	Self-reported diabetes	EFO_0000400	Neale B	UKBB	European	2017	0.004121	0.0004815	1.151e-17	+	337159	13243	323916	1	risk diff	Neale-B_UKBB_EUR_2017
	C	T	Self-reported hypertension	EFO_0000537	Neale B	UKBB	European	2017	0.008721	0.001087	1.009e-15	+	337159	87690	249469	1	risk diff	Neale-B_UKBB_EUR_2017
	C	T	Sleep duration	EFO_0005271	Neale B	UKBB	European	2017	-0.01109	0.001913	6.687e-09	-	335410	0	335410	1	-	Neale-B_UKBB_EUR_2017
	C	T	Snoring	EFO_0008341	Neale B	UKBB	European	2017	-0.00735	0.00122	1.717e-09	-	314449	117812	196637	1	risk diff	Neale-B_UKBB_EUR_2017
	C	T	Sodium in urine	EFO_0009282	Neale B	UKBB	European	2017	0.01773	0.002412	1.98e-13	+	326831	0	326831	1	IVNT	Neale-B_UKBB_EUR_2017
	C	T	Treatment with blood pressure medication	EFO_0007056	Neale B	UKBB	European	2017	0.007412	0.001291	9.513e-09	+	180203	31488	148715	1	risk diff	Neale-B_UKBB_EUR_2017
	C	T	Treatment with metformin	EFO_0007056	Neale B	UKBB	European	2017	0.003348	0.0003866	4.67e-18	+	337159	8392	328767	1	risk diff	Neale-B_UKBB_EUR_2017
	C	T	Trunk fat mass	EFO_0005409	Neale B	UKBB	European	2017	0.05812	0.002492	3.074e-120	+	331093	0	331093	1	IVNT	Neale-B_UKBB_EUR_2017
	C	T	Trunk fat percentage	-	Neale B	UKBB	European	2017	0.04271	0.002275	1.523e-78	+	331113	0	331113	1	IVNT	Neale-B_UKBB_EUR_2017
	C	T	Trunk fat-free mass	-	Neale B	UKBB	European	2017	0.03123	0.001559	3.378e-89	+	331030	0	331030	1	IVNT	Neale-B_UKBB_EUR_2017
	C	T	Trunk predicted mass	-	Neale B	UKBB	European	2017	0.03113	0.001554	3.364e-89	+	330995	0	330995	1	IVNT	Neale-B_UKBB_EUR_2017
	C	T	Usual walking pace	EFO_0008002	Neale B	UKBB	European	2017	-0.0101	0.001513	2.458e-11	-	335349	0	335349	1	-	Neale-B_UKBB_EUR_2017
	C	T	Vascular or heart problems diagnosed by doctor: high blood pressure	EFO_0004325	Neale B	UKBB	European	2017	0.008762	0.001102	1.818e-15	+	336683	91033	245650	1	risk diff	Neale-B_UKBB_EUR_2017
	C	T	Vascular or heart problems diagnosed by doctor: none of the above	-	Neale B	UKBB	European	2017	-0.008654	0.001131	2.033e-14	-	336683	236530	100153	1	risk diff	Neale-B_UKBB_EUR_2017
	C	T	Waist circumference	EFO_0004342	Neale B	UKBB	European	2017	0.05629	0.002192	2.376e-145	+	336639	0	336639	1	IVNT	Neale-B_UKBB_EUR_2017
	C	T	Weight	EFO_0004338	Neale B	UKBB	European	2017	0.06005	0.002162	1.398e-169	+	336227	0	336227	1	IVNT	Neale-B_UKBB_EUR_2017
	C	T	Whole body fat mass	-	Neale B	UKBB	European	2017	0.0608	0.002415	9.151e-140	+	330762	0	330762	1	IVNT	Neale-B_UKBB_EUR_2017
	C	T	Whole body fat-free mass	-	Neale B	UKBB	European	2017	0.03658	0.001565	1.041e-120	+	331291	0	331291	1	IVNT	Neale-B_UKBB_EUR_2017
	C	T	Whole body water mass	-	Neale B	UKBB	European	2017	0.03698	0.001567	5.705e-123	+	331315	0	331315	1	IVNT	Neale-B_UKBB_EUR_2017
	C	T	Age at menarche	EFO_0004703;EFO_0007701;EFO_0007702	ReproGen	25231870	European	2014	-0.041	0.005084	7.4e-16	-	182416	0	182416	58	years	ReproGen_Age-at-Menarche_EUR_2014
	C	T	Obesity	EFO_0001073	Meyre D	19151714	European	2009	NA	NA	1e-28	NA	-	-	-	-	-	dbGaP
rs429358	C	T	Platelet count	EFO_0004586	Astle W	27863252	European	2016	-0.0302	0.005103	3.258e-09	-	173480	0	173480	2	IVNT	Astle-W_Blood-Cell-Traits_EUR_2016
	C	T	Plateletcrit	EFO_0004586	Astle W	27863252	European	2016	-0.04066	0.005121	2.026e-15	-	173480	0	173480	2	IVNT	Astle-W_Blood-Cell-Traits_EUR_2016
	C	T	Red cell distribution width	EFO_0004586	Astle W	27863252	European	2016	-0.05202	0.004953	8.317e-26	-	173480	0	173480	2	IVNT	Astle-W_Blood-Cell-Traits_EUR_2016
	C	T	Coronary artery disease	EFO_0000378;EFO_0001645	CARDIoGRAMplusC4D	26343387	Mixed	2015	0.09085	0.01518	2.17e-09	+	184305	60801	123504	48	log OR	CARDIoGRAMplusC4D_CHD_Mixed_2015
	C	T	Myocardial infarction	EFO_0000612	CARDIoGRAMplusC4D	26343387	Mixed	2015	0.09619	0.01694	1.368e-08	+	167181	43677	123504	48	log OR	CARDIoGRAMplusC4D_MI_Mixed_2015
	C	T	Type II diabetes	EFO_0001360	DIAGRAM	28566273	European	2017	-0.12	0.019	1.4e-10	-	159208	26676	132532	18	log OR	DIAGRAM_T2D_EUR_2017
	C	T	Age-related macular degeneration	EFO_0001365	Fritsche LG	26691988	European	2015	NA	NA	2.39e-42	-	33976	16144	17832	26	log OR	Fritsche-L_AMD_EUR_2016
	C	T	APOE apolipoprotein E	NCIT_C84468;NCIT_C84470;NCIT_C82002	Deelen J	21418511	European	2011	NA	NA	7.42e-28	NA	2073	-	-	-	-	GRASP
	C	T	APOE apolipoprotein E females	NCIT_C84468;NCIT_C84470;NCIT_C82002	Deelen J	21418511	European	2011	NA	NA	1.13e-22	NA	2073	-	-	-	-	GRASP
	C	T	APOE apolipoprotein E males	NCIT_C84468;NCIT_C84470;NCIT_C82002	Deelen J	21418511	European	2011	NA	NA	2.74e-11	NA	2073	-	-	-	-	GRASP
	C	T	Alzheimers disease	-	Potkin SG	19668339	Mixed	2009	NA	NA	2.3e-16	NA	381	-	-	-	-	GRASP
	C	T	Alzheimers disease age of onset	-	Kamboh MI	22005931	European	2011	NA	NA	3.37e-18	NA	1190	-	-	-	-	GRASP
	C	T	Cognitive ageing	-	Davies G	23207651	European	2012	NA	NA	3.66e-11	NA	3280	-	-	-	-	GRASP
	C	T	Cognitive ageing females	-	Davies G	23207651	European	2012	NA	NA	1.19e-11	NA	3280	-	-	-	-	GRASP
	C	T	Cortical amyloid beta load	EFO_0005194	Ramanan VK	23419831	European	2013	NA	NA	5.45e-14	NA	555	-	-	-	-	GRASP
	C	T	LDL cholesterol change with statins	EFO_0007804	Thompson	20031582	Mixed	2009	NA	NA	4.21e-10	NA	1984	-	-	-	-	GRASP
	C	T	Late onset Alzheimers disease	EFO_1001870	Naj AC	20885792	Unspecified	2010	NA	NA	5.49e-58	NA	2035	-	-	-	-	GRASP
	C	T	Late onset Alzheimers disease	EFO_1001870	Hu X	21390209	European	2011	NA	NA	2.74e-78	NA	3595	-	-	-	-	GRASP
	C	T	Late onset Alzheimers disease	EFO_1001870	Reitz C	23571587	African	2013	NA	NA	5.5e-47	NA	5896	-	-	-	-	GRASP
	C	T	Alzheimers disease	EFO_0000249	IGAP	24162737	European	2013	1.35	0.0272	6.70e-536	+	54162	17008	37154	31	log OR	IGAP_Alzheimers_EUR_2013
	C	T	Advanced age related macular degeneration	EFO_1001492;EFO_0001365;EFO_0004683	Fritsche LG	26691988	Mixed	2015	NA	NA	2e-42	NA	-	-	-	-	-	NHGRI-EBI_GWAS_Catalog
	C	T	Alzheimers disease biomarkers	EFO_0005194;EFO_0000249	Ramanan VK	23419831	European	2013	NA	NA	5e-14	NA	-	-	-	-	-	NHGRI-EBI_GWAS_Catalog
	C	T	Blood protein levels	EFO_0008140	Suhre K	28240269	European	2017	NA	NA	2e-12	NA	-	-	-	-	-	NHGRI-EBI_GWAS_Catalog
	C	T	Brain imaging	EFO_0004346	Shen	20100581	European	2010	NA	NA	1e-09	NA	-	-	-	-	-	NHGRI-EBI_GWAS_Catalog
	C	T	Cerebral amyloid deposition PET imaging	EFO_0007707	Li QS	26252872	European	2015	-0.13	0.01107	8e-32	-	-	-	-	-	unit decrease	NHGRI-EBI_GWAS_Catalog
	C	T	Cerebral amyloid deposition positivity PET imaging	EFO_0007707	Li QS	26252872	European	2015	NA	NA	5e-20	NA	-	-	-	-	-	NHGRI-EBI_GWAS_Catalog
	C	T	Cerebrospinal AB1 42 levels in Alzheimers disease dementia	EFO_0004670;EFO_0000249	Ramirez A	25027320	European	2014	NA	NA	4e-17	NA	-	-	-	-	-	NHGRI-EBI_GWAS_Catalog
	C	T	Cognitive decline age related	HP_0001268	Raj T	28078323	African	2016	NA	NA	2e-14	NA	-	-	-	-	unit decrease	NHGRI-EBI_GWAS_Catalog
	C	T	Dementia with Lewy bodies	EFO_0006792	Guerreiro R	29263008	European	2018	0.9002	0.05319	3e-64	+	-	-	-	-	log OR	NHGRI-EBI_GWAS_Catalog
	C	T	HDL cholesterol	EFO_0004612	Surakka I	25961943	European	2015	-0.066	0.008528	1e-14	-	-	-	-	-	SD increase	NHGRI-EBI_GWAS_Catalog
	C	T	Lewy body disease	EFO_0006792;EFO_0006799	Beecham GW	25188341	Unspecified	2014	0.4905	0.0738	3e-11	+	-	-	-	-	unit decrease	NHGRI-EBI_GWAS_Catalog
	C	T	Lewy body disease	EFO_0006792;EFO_0006799	Beecham GW	25188341	Unspecified	2014	0.4997	0.07008	1e-12	+	-	-	-	-	unit decrease	NHGRI-EBI_GWAS_Catalog
	C	T	Lewy body disease	EFO_0006792;EFO_0006799	Beecham GW	25188341	Unspecified	2014	0.508	0.07356	5e-12	+	-	-	-	-	unit decrease	NHGRI-EBI_GWAS_Catalog
	C	T	Lifespan	EFO_0004300	Joshi PK	27029810	Mixed	2016	0.1014	0.01086	1e-20	+	-	-	-	-	years increase	NHGRI-EBI_GWAS_Catalog
	C	T	Parental lifespan	EFO_0007796	Joshi PK	29030599	Mixed	2017	0.9	0.08247	1e-27	+	-	-	-	-	year SD increase	NHGRI-EBI_GWAS_Catalog
	C	T	Platelet count	EFO_0004309	Astle W	27863252	European	2016	0.0302	0.005091	3e-09	+	-	-	-	-	unit decrease	NHGRI-EBI_GWAS_Catalog
	C	T	Red cell distribution width	EFO_0005192	Astle W	27863252	European	2016	0.05202	0.004951	8e-26	+	-	-	-	-	unit decrease	NHGRI-EBI_GWAS_Catalog
	C	T	Arm fat mass left	-	Neale B	UKBB	European	2017	-0.02171	0.003278	3.488e-11	-	331164	0	331164	1	IVNT	Neale-B_UKBB_EUR_2017
	C	T	Arm fat mass right	-	Neale B	UKBB	European	2017	-0.02203	0.003277	1.793e-11	-	331226	0	331226	1	IVNT	Neale-B_UKBB_EUR_2017
	C	T	Arm fat percentage left	-	Neale B	UKBB	European	2017	-0.01543	0.002531	1.093e-09	-	331198	0	331198	1	IVNT	Neale-B_UKBB_EUR_2017
	C	T	Arm fat percentage right	-	Neale B	UKBB	European	2017	-0.01534	0.002543	1.605e-09	-	331249	0	331249	1	IVNT	Neale-B_UKBB_EUR_2017
	C	T	Body fat percentage	EFO_0007800	Neale B	UKBB	European	2017	-0.01781	0.002564	3.735e-12	-	331117	0	331117	1	IVNT	Neale-B_UKBB_EUR_2017
	C	T	Body mass index	EFO_0004340	Neale B	UKBB	European	2017	-0.02377	0.003307	6.619e-13	-	336107	0	336107	1	IVNT	Neale-B_UKBB_EUR_2017
	C	T	Cause of death: alzheimers disease, unspecified	EFO_0000249	Neale B	UKBB	European	2017	0.008072	0.001316	9.023e-10	+	7637	28	7609	1	risk diff	Neale-B_UKBB_EUR_2017
	C	T	Cause of death: unspecified dementia	EFO_0000249	Neale B	UKBB	European	2017	0.009096	0.001572	7.479e-09	+	7637	40	7597	1	risk diff	Neale-B_UKBB_EUR_2017
	C	T	Chronic ischaemic heart disease	EFO_0001645	Neale B	UKBB	European	2017	0.003158	0.0005305	2.644e-09	+	337199	8755	328444	1	risk diff	Neale-B_UKBB_EUR_2017
	C	T	Fathers age at death	-	Neale B	UKBB	European	2017	-0.0225	0.003858	5.487e-09	-	248726	0	248726	1	IVNT	Neale-B_UKBB_EUR_2017
	C	T	Frequency of stair climbing in last 4 weeks	EFO_0008002	Neale B	UKBB	European	2017	0.02394	0.004357	3.944e-08	+	334169	0	334169	1	-	Neale-B_UKBB_EUR_2017
	C	T	Illnesses of father: alzheimers disease or dementia	EFO_0000249	Neale B	UKBB	European	2017	0.02411	0.0007499	2.149e-226	+	292807	14024	278783	1	risk diff	Neale-B_UKBB_EUR_2017
	C	T	Illnesses of father: diabetes	EFO_0000400	Neale B	UKBB	European	2017	-0.006039	0.001042	6.76e-09	-	293407	28197	265210	1	risk diff	Neale-B_UKBB_EUR_2017
	C	T	Illnesses of father: none of the above, group 1	-	Neale B	UKBB	European	2017	-0.01047	0.001735	1.598e-09	-	294791	109206	185585	1	risk diff	Neale-B_UKBB_EUR_2017
	C	T	Illnesses of mother: alzheimers disease or dementia	EFO_0000249	Neale B	UKBB	European	2017	0.0467	0.0009651	0	+	309843	26757	283086	1	risk diff	Neale-B_UKBB_EUR_2017
	C	T	Illnesses of mother: diabetes	EFO_0000400	Neale B	UKBB	European	2017	-0.007609	0.001002	3.15e-14	-	309953	28875	281078	1	risk diff	Neale-B_UKBB_EUR_2017
	C	T	Illnesses of mother: none of the above, group 1	-	Neale B	UKBB	European	2017	-0.01604	0.001721	1.15e-20	-	311264	129391	181873	1	risk diff	Neale-B_UKBB_EUR_2017
	C	T	Illnesses of siblings: alzheimers disease or dementia	EFO_0000249	Neale B	UKBB	European	2017	0.003247	0.0002772	1.068e-31	+	260016	1468	258548	1	risk diff	Neale-B_UKBB_EUR_2017
	C	T	Leg fat mass left	-	Neale B	UKBB	European	2017	-0.02037	0.002643	1.292e-14	-	331275	0	331275	1	IVNT	Neale-B_UKBB_EUR_2017
	C	T	Leg fat mass right	-	Neale B	UKBB	European	2017	-0.01994	0.002674	8.735e-14	-	331293	0	331293	1	IVNT	Neale-B_UKBB_EUR_2017
	C	T	Leg fat percentage left	-	Neale B	UKBB	European	2017	-0.01621	0.002091	9.242e-15	-	331278	0	331278	1	IVNT	Neale-B_UKBB_EUR_2017
	C	T	Leg fat percentage right	-	Neale B	UKBB	European	2017	-0.01604	0.002118	3.598e-14	-	331296	0	331296	1	IVNT	Neale-B_UKBB_EUR_2017
	C	T	Medication for cholesterol, blood pressure or diabetes: cholesterol lowering medication	EFO_0007056	Neale B	UKBB	European	2017	0.0336	0.002085	2.342e-58	+	154702	35840	118862	1	risk diff	Neale-B_UKBB_EUR_2017
	C	T	Medication for cholesterol, blood pressure or diabetes: none of the above	EFO_0007056	Neale B	UKBB	European	2017	-0.01889	0.002333	5.697e-16	-	154702	103004	51698	1	risk diff	Neale-B_UKBB_EUR_2017
	C	T	Mother still alive	-	Neale B	UKBB	European	2017	-0.01309	0.001652	2.299e-15	-	331902	130993	200909	1	risk diff	Neale-B_UKBB_EUR_2017
	C	T	Mothers age at death	EFO_0007796	Neale B	UKBB	European	2017	-0.02507	0.004308	5.924e-09	-	199690	0	199690	1	IVNT	Neale-B_UKBB_EUR_2017
	C	T	No treatment with medication for cholesterol, blood pressure, diabetes, or take exogenous hormones	EFO_0007056	Neale B	UKBB	European	2017	-0.01523	0.002125	7.685e-13	-	180203	124239	55964	1	risk diff	Neale-B_UKBB_EUR_2017
	C	T	Number of days or week of moderate physical activity 10+ minutes	EFO_0008002	Neale B	UKBB	European	2017	0.04364	0.008005	4.998e-08	+	321309	0	321309	1	-	Neale-B_UKBB_EUR_2017
	C	T	Pulse rate	EFO_0004326	Neale B	UKBB	European	2017	-0.02131	0.003448	6.43e-10	-	317756	0	317756	1	IVNT	Neale-B_UKBB_EUR_2017
	C	T	Self-reported dementia or alzheimers/cognitive impairment	EFO_0000249	Neale B	UKBB	European	2017	0.0003939	5.264e-05	7.345e-14	+	337159	83	337076	1	risk diff	Neale-B_UKBB_EUR_2017
	C	T	Self-reported high cholesterol	EFO_0008111	Neale B	UKBB	European	2017	0.02727	0.001095	9.483e-137	+	337159	41296	295863	1	risk diff	Neale-B_UKBB_EUR_2017
	C	T	Treatment with atorvastatin	EFO_0007056	Neale B	UKBB	European	2017	0.007215	0.0005726	2.151e-36	+	337159	10167	326992	1	risk diff	Neale-B_UKBB_EUR_2017
	C	T	Treatment with cholesterol lowering medication	EFO_0007056	Neale B	UKBB	European	2017	0.02594	0.001523	5.227e-65	+	180203	22705	157498	1	risk diff	Neale-B_UKBB_EUR_2017
	C	T	Treatment with ezetimibe	EFO_0007056	Neale B	UKBB	European	2017	0.002199	0.0002574	1.34e-17	+	337159	1997	335162	1	risk diff	Neale-B_UKBB_EUR_2017
	C	T	Treatment with ezetrol 10mg tablet	EFO_0007056	Neale B	UKBB	European	2017	0.0008417	0.0001439	4.918e-09	+	337159	621	336538	1	risk diff	Neale-B_UKBB_EUR_2017
	C	T	Treatment with lipitor 10mg tablet	EFO_0007056	Neale B	UKBB	European	2017	0.002331	0.0002797	7.974e-17	+	337159	2361	334798	1	risk diff	Neale-B_UKBB_EUR_2017
	C	T	Treatment with rosuvastatin	EFO_0007056	Neale B	UKBB	European	2017	0.001935	0.0002632	1.977e-13	+	337159	2089	335070	1	risk diff	Neale-B_UKBB_EUR_2017
	C	T	Treatment with simvastatin	EFO_0007056	Neale B	UKBB	European	2017	0.01471	0.00106	8.948e-44	+	337159	38492	298667	1	risk diff	Neale-B_UKBB_EUR_2017
	C	T	Trunk fat mass	EFO_0005409	Neale B	UKBB	European	2017	-0.02184	0.003367	8.906e-11	-	331093	0	331093	1	IVNT	Neale-B_UKBB_EUR_2017
	C	T	Trunk fat percentage	-	Neale B	UKBB	European	2017	-0.01957	0.003074	1.927e-10	-	331113	0	331113	1	IVNT	Neale-B_UKBB_EUR_2017
	C	T	Waist circumference	EFO_0004342	Neale B	UKBB	European	2017	-0.02418	0.002961	3.191e-16	-	336639	0	336639	1	IVNT	Neale-B_UKBB_EUR_2017
	C	T	Weight	EFO_0004338	Neale B	UKBB	European	2017	-0.01816	0.002922	5.177e-10	-	336227	0	336227	1	IVNT	Neale-B_UKBB_EUR_2017
	C	T	Weight change compared with 1 year ago	EFO_0004338	Neale B	UKBB	European	2017	-0.01644	0.002176	4.196e-14	-	331803	0	331803	1	-	Neale-B_UKBB_EUR_2017
	C	T	Whole body fat mass	-	Neale B	UKBB	European	2017	-0.02262	0.003263	4.136e-12	-	330762	0	330762	1	IVNT	Neale-B_UKBB_EUR_2017
	C	T	Coronary artery disease	EFO_0000378;EFO_0001645	Nelson CP	28714975	Mixed	2017	0.08321	0.01263	4.54e-11	+	148715	10801	137914	1	log OR	Nelson-CP_CAD_Mixed_2017
	C	T	C-reactive protein	EFO_0004458	Prins B	28887542	European	2017	-0.22	0.02	9.205e-23	-	9961	0	9961	1	mg/L	Prins-B_CRP_EUR_2017
	C	T	Low density lipoprotein	EFO_0004611	Prins B	28887542	European	2017	0.2	0.02	2.969e-24	+	9961	0	9961	1	IVNT	Prins-B_LDL_EUR_2017
	C	T	Total cholesterol	EFO_0004574	Prins B	28887542	European	2017	0.18	0.02	5.566e-20	+	9961	0	9961	1	IVNT	Prins-B_Total-Cholesterol_EUR_2017
	C	T	Posterior cortical atrophy	EFO_0000249	Schott JM	26993346	Mixed	2016	NA	NA	3.72e-20	NA	10840	293	10547	16	log OR	Schott-JM_PCA_Mixed_2017
	C	T	Coronary artery disease	EFO_0000378;EFO_0001645	van der Harst P	29212778	Mixed	2018	0.08776	0.009617	7.2e-20	+	296525	34541	261984	1	log OR	van-der-Harst-P_CAD-UKBB_Mixed_2018
	C	T	Coronary artery disease	EFO_0000378;EFO_0001645	van der Harst P	29212778	Mixed	2018	0.0887	0.0082	3.281e-27	+	547261	122733	424528	2	log OR	van-der-Harst-P_CAD_Mixed_2018
rs4676964	C	T	Drive faster than motorway speed limit	-	Neale B	UKBB	European	2017	-0.01273	0.002051	5.464e-10	-	306030	0	306030	1	-	Neale-B_UKBB_EUR_2017
rs784251	T	C	Seen doctor for nerves, anxiety, tension or depression	EFO_0009820	Neale B	UKBB	European	2017	0.006297	0.00115	4.394e-08	+	335108	115328	219780	1	risk diff	Neale-B_UKBB_EUR_2017
	T	C	Schizophrenia	EFO_0000692	PGC	25056061	Mixed	2014	0.0648	0.0107	1.579e-09	+	82315	35476	46839	49	log OR	PGC_Schizophrenia_Mixed_2014
Pork intake
snp	a1	a2	trait	efo	study	pmid	ancestry	year	beta	se	p	direction	n	n_cases	n_controls	n_studies	unit	dataset
rs11211124	C	T	Platelet count	EFO_0004586	Astle W	27863252	European	2016	-0.03634	0.004322	4.124e-17	-	173480	0	173480	2	IVNT	Astle-W_Blood-Cell-Traits_EUR_2016
	C	T	Platelet distribution width	EFO_0004586	Astle W	27863252	European	2016	0.02833	0.004261	2.948e-11	+	173480	0	173480	2	IVNT	Astle-W_Blood-Cell-Traits_EUR_2016
	C	T	Plateletcrit	EFO_0004586	Astle W	27863252	European	2016	-0.03078	0.004338	1.295e-12	-	173480	0	173480	2	IVNT	Astle-W_Blood-Cell-Traits_EUR_2016
rs1355171	A	C	Arm fat mass left	-	Neale B	UKBB	European	2017	-0.01934	0.002385	5.133e-16	-	331164	0	331164	1	IVNT	Neale-B_UKBB_EUR_2017
	A	C	Arm fat mass right	-	Neale B	UKBB	European	2017	-0.01893	0.002385	2.059e-15	-	331226	0	331226	1	IVNT	Neale-B_UKBB_EUR_2017
	A	C	Arm fat percentage left	-	Neale B	UKBB	European	2017	-0.01647	0.001842	3.899e-19	-	331198	0	331198	1	IVNT	Neale-B_UKBB_EUR_2017
	A	C	Arm fat percentage right	-	Neale B	UKBB	European	2017	-0.01616	0.001851	2.513e-18	-	331249	0	331249	1	IVNT	Neale-B_UKBB_EUR_2017
	A	C	Body fat percentage	EFO_0007800	Neale B	UKBB	European	2017	-0.01722	0.001866	2.696e-20	-	331117	0	331117	1	IVNT	Neale-B_UKBB_EUR_2017
	A	C	Body mass index	EFO_0004340	Neale B	UKBB	European	2017	-0.01946	0.002407	6.295e-16	-	336107	0	336107	1	IVNT	Neale-B_UKBB_EUR_2017
	A	C	Forced vital capacity	EFO_0004312	Neale B	UKBB	European	2017	0.01229	0.001976	4.987e-10	+	307638	0	307638	1	IVNT	Neale-B_UKBB_EUR_2017
	A	C	Hip circumference	EFO_0005093	Neale B	UKBB	European	2017	-0.01448	0.00241	1.873e-09	-	336601	0	336601	1	IVNT	Neale-B_UKBB_EUR_2017
	A	C	Leg fat mass left	-	Neale B	UKBB	European	2017	-0.0155	0.001924	7.859e-16	-	331275	0	331275	1	IVNT	Neale-B_UKBB_EUR_2017
	A	C	Leg fat mass right	-	Neale B	UKBB	European	2017	-0.01563	0.001946	9.39e-16	-	331293	0	331293	1	IVNT	Neale-B_UKBB_EUR_2017
	A	C	Leg fat percentage left	-	Neale B	UKBB	European	2017	-0.01428	0.001522	6.433e-21	-	331278	0	331278	1	IVNT	Neale-B_UKBB_EUR_2017
	A	C	Leg fat percentage right	-	Neale B	UKBB	European	2017	-0.01421	0.001541	3.008e-20	-	331296	0	331296	1	IVNT	Neale-B_UKBB_EUR_2017
	A	C	Trunk fat mass	EFO_0005409	Neale B	UKBB	European	2017	-0.01951	0.002451	1.691e-15	-	331093	0	331093	1	IVNT	Neale-B_UKBB_EUR_2017
	A	C	Trunk fat percentage	-	Neale B	UKBB	European	2017	-0.0194	0.002237	4.324e-18	-	331113	0	331113	1	IVNT	Neale-B_UKBB_EUR_2017
	A	C	Waist circumference	EFO_0004342	Neale B	UKBB	European	2017	-0.01274	0.002156	3.409e-09	-	336639	0	336639	1	IVNT	Neale-B_UKBB_EUR_2017
	A	C	Weight	EFO_0004338	Neale B	UKBB	European	2017	-0.01261	0.002127	3.04e-09	-	336227	0	336227	1	IVNT	Neale-B_UKBB_EUR_2017
	A	C	Whole body fat mass	-	Neale B	UKBB	European	2017	-0.0193	0.002375	4.426e-16	-	330762	0	330762	1	IVNT	Neale-B_UKBB_EUR_2017
rs838133	G	A	Mean platelet volume	EFO_0004586	Astle W	27863252	European	2016	0.0245	0.003811	1.284e-10	+	173480	0	173480	2	IVNT	Astle-W_Blood-Cell-Traits_EUR_2016
	G	A	Total cholesterol	EFO_0004574	GLGC	24097068	European	2013	-0.034	0.0058	4.989e-08	-	93067	0	93067	60	IVNT	GLGC_TC_EUR_2013
	G	A	Total cholesterol	EFO_0004574	GLGC	20686565	Mixed	2010	-0.0322	0.0059	3.648e-08	-	100184	0	100184	46	Z-score	GLGC_TC_Mixed_2010
	G	A	Percentage of total caloric intake from macronutrients protein	EFO_0003939	Chu AY	23372041	European	2013	NA	NA	7.9e-09	NA	33533	-	-	-	-	GRASP
	G	A	Total cholesterol	NCIT_C61032;NCIT_C105586	GLGC	20686565	Mixed	2010	NA	NA	3.648e-08	NA	100184	-	-	-	-	GRASP
	G	A	Dietary macronutrient intake	EFO_0003939	Chu AY	23372041	European	2013	-0.11	0.01907	8e-09	-	-	-	-	-	percent decrease	NHGRI-EBI_GWAS_Catalog
	G	A	Homocysteine levels	EFO_0004578	van Meurs JB	23824729	European	2013	-0.0422	0.007287	7e-09	-	-	-	-	-	unit increase	NHGRI-EBI_GWAS_Catalog
	G	A	Cholelithiasis	EFO_0004799	Neale B	UKBB	European	2017	-0.001961	0.0003586	4.542e-08	-	337199	6986	330213	1	risk diff	Neale-B_UKBB_EUR_2017
	G	A	Hip circumference	EFO_0005093	Neale B	UKBB	European	2017	0.01493	0.002489	1.994e-09	+	336601	0	336601	1	IVNT	Neale-B_UKBB_EUR_2017
	G	A	Self-reported high cholesterol	EFO_0008111	Neale B	UKBB	European	2017	-0.004597	0.0008238	2.412e-08	-	337159	41296	295863	1	risk diff	Neale-B_UKBB_EUR_2017
	G	A	Sitting height	EFO_0004339	Neale B	UKBB	European	2017	0.01154	0.001943	2.892e-09	+	336172	0	336172	1	IVNT	Neale-B_UKBB_EUR_2017
	G	A	Sodium in urine	EFO_0009282	Neale B	UKBB	European	2017	0.02	0.002447	3.086e-16	+	326831	0	326831	1	IVNT	Neale-B_UKBB_EUR_2017
Lamb mutton intake
snp	a1	a2	trait	efo	study	pmid	ancestry	year	beta	se	p	direction	n	n_cases	n_controls	n_studies	unit	dataset
rs11090045	A	G	Neutrophil percentage of granulocytes	EFO_0004586	Astle W	27863252	European	2016	-0.02171	0.003971	4.583e-08	-	173480	0	173480	2	IVNT	Astle-W_Blood-Cell-Traits_EUR_2016
	A	G	Allergic disease	EFO_0003785	Ferreira M	29083406	European	2017	0.0352	0.0064	4.476e-08	+	360838	180129	180709	13	log OR	Ferreira-M_Allergic-Disease_EUR_2017
	A	G	Neuroticism	EFO_0007660	Luciano M	29255261	European	2017	8.723	1.001	3e-18	+	-	-	-	-	Z-score increase	NHGRI-EBI_GWAS_Catalog
	A	G	Impedance of arm left	-	Neale B	UKBB	European	2017	0.01239	0.001883	4.584e-11	+	331292	0	331292	1	IVNT	Neale-B_UKBB_EUR_2017
	A	G	Impedance of arm right	-	Neale B	UKBB	European	2017	0.01142	0.001875	1.109e-09	+	331279	0	331279	1	IVNT	Neale-B_UKBB_EUR_2017
	A	G	Impedance of whole body	-	Neale B	UKBB	European	2017	0.01229	0.002033	1.465e-09	+	331284	0	331284	1	IVNT	Neale-B_UKBB_EUR_2017
	A	G	Irritability	EFO_0009594	Neale B	UKBB	European	2017	0.006907	0.001225	1.718e-08	+	322668	90282	232386	1	risk diff	Neale-B_UKBB_EUR_2017
	A	G	Mood swings	EFO_0008475	Neale B	UKBB	European	2017	0.007775	0.001344	7.301e-09	+	329428	148601	180827	1	risk diff	Neale-B_UKBB_EUR_2017
	A	G	Neuroticism score	EFO_0007660	Neale B	UKBB	European	2017	0.06671	0.009533	2.613e-12	+	274108	0	274108	1	-	Neale-B_UKBB_EUR_2017
	A	G	Tense or highly strung	EFO_0009596	Neale B	UKBB	European	2017	0.006222	0.001021	1.091e-09	+	327232	56012	271220	1	risk diff	Neale-B_UKBB_EUR_2017
rs11743441	G	T	Qualifications: A levels or as levels or equivalent	EFO_0004784	Neale B	UKBB	European	2017	0.006599	0.00111	2.737e-09	+	334070	91710	242360	1	risk diff	Neale-B_UKBB_EUR_2017
	G	T	Qualifications: college or university degree	EFO_0004784	Neale B	UKBB	European	2017	0.008686	0.001158	6.24e-14	+	334070	106305	227765	1	risk diff	Neale-B_UKBB_EUR_2017
	G	T	Qualifications: none	EFO_0004784	Neale B	UKBB	European	2017	-0.007137	0.0009386	2.886e-14	-	334070	57567	276503	1	risk diff	Neale-B_UKBB_EUR_2017
	G	T	Qualifications: other professional qualifications	EFO_0004784	Neale B	UKBB	European	2017	0.006309	0.001131	2.432e-08	+	334070	97524	236546	1	risk diff	Neale-B_UKBB_EUR_2017
	G	T	Time spent using computer	-	Neale B	UKBB	European	2017	0.01521	0.002187	3.57e-12	+	261987	0	261987	1	-	Neale-B_UKBB_EUR_2017
	G	T	Trunk fat percentage	-	Neale B	UKBB	European	2017	0.01246	0.00227	4.027e-08	+	331113	0	331113	1	IVNT	Neale-B_UKBB_EUR_2017
	G	T	Years of educational attainment	EFO_0004784	SSGAC	27225129	European	2016	0.015	0.003	1.511e-09	+	328917	0	328917	64	years	SSGAC_EduYears_EUR_2016
rs17270057	C	T	Forced vital capacity	EFO_0004312	Neale B	UKBB	European	2017	-0.01817	0.003116	5.557e-09	-	307638	0	307638	1	IVNT	Neale-B_UKBB_EUR_2017
	C	T	Forced vital capacity, best measure	EFO_0004312	Neale B	UKBB	European	2017	-0.01909	0.003419	2.374e-08	-	255492	0	255492	1	IVNT	Neale-B_UKBB_EUR_2017
	C	T	Height	EFO_0004339	Neale B	UKBB	European	2017	-0.01701	0.002727	4.463e-10	-	336474	0	336474	1	IVNT	Neale-B_UKBB_EUR_2017
	C	T	Sitting height	EFO_0004339	Neale B	UKBB	European	2017	-0.01705	0.002966	9.083e-09	-	336172	0	336172	1	IVNT	Neale-B_UKBB_EUR_2017
rs2678900	G	T	Impedance of leg left	-	Neale B	UKBB	European	2017	0.01462	0.00224	6.736e-11	+	331296	0	331296	1	IVNT	Neale-B_UKBB_EUR_2017
	G	T	Impedance of leg right	-	Neale B	UKBB	European	2017	0.01434	0.002223	1.103e-10	+	331301	0	331301	1	IVNT	Neale-B_UKBB_EUR_2017
	G	T	Sleep duration	EFO_0005271	Neale B	UKBB	European	2017	0.01076	0.001898	1.447e-08	+	335410	0	335410	1	-	Neale-B_UKBB_EUR_2017
rs2726033	G	A	Mean corpuscular volume	EFO_0004586	Astle W	27863252	European	2016	0.02168	0.003569	1.254e-09	+	173480	0	173480	2	IVNT	Astle-W_Blood-Cell-Traits_EUR_2016
	G	A	Crohns disease	EFO_0000384	IBDGC	26192919	European	2015	0.1487	0.0258	8.773e-09	+	20883	5956	14927	7	log OR	IBDGC_Chrons-Disease_EUR_2015
	G	A	Inflammatory bowel disease	EFO_0003767	IBDGC	26192919	European	2015	0.1137	0.0191	2.587e-09	+	34652	12882	21770	15	log OR	IBDGC_IBD_EUR_2015
	G	A	Alcohol intake frequency	EFO_0004329	Neale B	UKBB	European	2017	0.03302	0.003594	4.065e-20	+	336965	0	336965	1	-	Neale-B_UKBB_EUR_2017
	G	A	Arm fat mass left	-	Neale B	UKBB	European	2017	0.02866	0.002408	1.166e-32	+	331164	0	331164	1	IVNT	Neale-B_UKBB_EUR_2017
	G	A	Arm fat mass right	-	Neale B	UKBB	European	2017	0.02869	0.002407	9.56e-33	+	331226	0	331226	1	IVNT	Neale-B_UKBB_EUR_2017
	G	A	Arm fat percentage left	-	Neale B	UKBB	European	2017	0.02251	0.00186	1.023e-33	+	331198	0	331198	1	IVNT	Neale-B_UKBB_EUR_2017
	G	A	Arm fat percentage right	-	Neale B	UKBB	European	2017	0.02245	0.001868	2.978e-33	+	331249	0	331249	1	IVNT	Neale-B_UKBB_EUR_2017
	G	A	Arm fat-free mass left	-	Neale B	UKBB	European	2017	0.009589	0.001562	8.347e-10	+	331159	0	331159	1	IVNT	Neale-B_UKBB_EUR_2017
	G	A	Arm fat-free mass right	-	Neale B	UKBB	European	2017	0.008679	0.001531	1.442e-08	+	331221	0	331221	1	IVNT	Neale-B_UKBB_EUR_2017
	G	A	Arm predicted mass left	-	Neale B	UKBB	European	2017	0.009385	0.001556	1.639e-09	+	331146	0	331146	1	IVNT	Neale-B_UKBB_EUR_2017
	G	A	Arm predicted mass right	-	Neale B	UKBB	European	2017	0.008878	0.001526	5.929e-09	+	331216	0	331216	1	IVNT	Neale-B_UKBB_EUR_2017
	G	A	Basal metabolic rate	EFO_0007777	Neale B	UKBB	European	2017	0.0138	0.001629	2.509e-17	+	331307	0	331307	1	IVNT	Neale-B_UKBB_EUR_2017
	G	A	Body fat percentage	EFO_0007800	Neale B	UKBB	European	2017	0.02087	0.001884	1.6e-28	+	331117	0	331117	1	IVNT	Neale-B_UKBB_EUR_2017
	G	A	Body mass index	EFO_0004340	Neale B	UKBB	European	2017	0.02492	0.00243	1.133e-24	+	336107	0	336107	1	IVNT	Neale-B_UKBB_EUR_2017
	G	A	Comparative body size at age 10	-	Neale B	UKBB	European	2017	0.01068	0.001682	2.129e-10	+	331693	0	331693	1	-	Neale-B_UKBB_EUR_2017
	G	A	Comparative height size at age 10	-	Neale B	UKBB	European	2017	0.01006	0.001677	2.001e-09	+	332021	0	332021	1	-	Neale-B_UKBB_EUR_2017
	G	A	Fluid intelligence score	-	Neale B	UKBB	European	2017	-0.05584	0.009099	8.425e-10	-	108818	0	108818	1	-	Neale-B_UKBB_EUR_2017
	G	A	Hip circumference	EFO_0005093	Neale B	UKBB	European	2017	0.02908	0.002433	6.136e-33	+	336601	0	336601	1	IVNT	Neale-B_UKBB_EUR_2017
	G	A	Impedance of leg left	-	Neale B	UKBB	European	2017	-0.01307	0.00224	5.404e-09	-	331296	0	331296	1	IVNT	Neale-B_UKBB_EUR_2017
	G	A	Impedance of leg right	-	Neale B	UKBB	European	2017	-0.01266	0.002223	1.234e-08	-	331301	0	331301	1	IVNT	Neale-B_UKBB_EUR_2017
	G	A	Leg fat mass left	-	Neale B	UKBB	European	2017	0.02014	0.001942	3.447e-25	+	331275	0	331275	1	IVNT	Neale-B_UKBB_EUR_2017
	G	A	Leg fat mass right	-	Neale B	UKBB	European	2017	0.02015	0.001964	1.128e-24	+	331293	0	331293	1	IVNT	Neale-B_UKBB_EUR_2017
	G	A	Leg fat percentage left	-	Neale B	UKBB	European	2017	0.0126	0.001536	2.4e-16	+	331278	0	331278	1	IVNT	Neale-B_UKBB_EUR_2017
	G	A	Leg fat percentage right	-	Neale B	UKBB	European	2017	0.01264	0.001556	4.52e-16	+	331296	0	331296	1	IVNT	Neale-B_UKBB_EUR_2017
	G	A	Leg fat-free mass left	-	Neale B	UKBB	European	2017	0.01563	0.001618	4.548e-22	+	331258	0	331258	1	IVNT	Neale-B_UKBB_EUR_2017
	G	A	Leg fat-free mass right	-	Neale B	UKBB	European	2017	0.01488	0.001617	3.641e-20	+	331285	0	331285	1	IVNT	Neale-B_UKBB_EUR_2017
	G	A	Leg predicted mass left	-	Neale B	UKBB	European	2017	0.01557	0.001607	3.413e-22	+	331253	0	331253	1	IVNT	Neale-B_UKBB_EUR_2017
	G	A	Leg predicted mass right	-	Neale B	UKBB	European	2017	0.01483	0.001607	2.745e-20	+	331285	0	331285	1	IVNT	Neale-B_UKBB_EUR_2017
	G	A	Qualifications: college or university degree	EFO_0004784	Neale B	UKBB	European	2017	-0.006362	0.001152	3.331e-08	-	334070	106305	227765	1	risk diff	Neale-B_UKBB_EUR_2017
	G	A	Trunk fat mass	EFO_0005409	Neale B	UKBB	European	2017	0.02983	0.002474	1.751e-33	+	331093	0	331093	1	IVNT	Neale-B_UKBB_EUR_2017
rs2726033	G	A	Trunk fat percentage	-	Neale B	UKBB	European	2017	0.02601	0.002258	1.085e-30	+	331113	0	331113	1	IVNT	Neale-B_UKBB_EUR_2017
	G	A	Types of physical activity in last 4 weeks: light diy	EFO_0008002	Neale B	UKBB	European	2017	-0.008259	0.001229	1.845e-11	-	335599	175376	160223	1	risk diff	Neale-B_UKBB_EUR_2017
	G	A	Waist circumference	EFO_0004342	Neale B	UKBB	European	2017	0.02392	0.002176	4.04e-28	+	336639	0	336639	1	IVNT	Neale-B_UKBB_EUR_2017
	G	A	Weight	EFO_0004338	Neale B	UKBB	European	2017	0.02473	0.002146	1.057e-30	+	336227	0	336227	1	IVNT	Neale-B_UKBB_EUR_2017
	G	A	Whole body fat mass	-	Neale B	UKBB	European	2017	0.02798	0.002397	1.761e-31	+	330762	0	330762	1	IVNT	Neale-B_UKBB_EUR_2017
	G	A	Whole body fat-free mass	-	Neale B	UKBB	European	2017	0.01104	0.001554	1.209e-12	+	331291	0	331291	1	IVNT	Neale-B_UKBB_EUR_2017
	G	A	Whole body water mass	-	Neale B	UKBB	European	2017	0.01087	0.001556	2.835e-12	+	331315	0	331315	1	IVNT	Neale-B_UKBB_EUR_2017
rs276453	A	C	Arm fat mass left	-	Neale B	UKBB	European	2017	0.01997	0.002387	6.1e-17	+	331164	0	331164	1	IVNT	Neale-B_UKBB_EUR_2017
	A	C	Arm fat mass right	-	Neale B	UKBB	European	2017	0.01963	0.002387	1.997e-16	+	331226	0	331226	1	IVNT	Neale-B_UKBB_EUR_2017
	A	C	Arm fat percentage left	-	Neale B	UKBB	European	2017	0.01706	0.001844	2.168e-20	+	331198	0	331198	1	IVNT	Neale-B_UKBB_EUR_2017
	A	C	Arm fat percentage right	-	Neale B	UKBB	European	2017	0.01676	0.001852	1.471e-19	+	331249	0	331249	1	IVNT	Neale-B_UKBB_EUR_2017
	A	C	Body fat percentage	EFO_0007800	Neale B	UKBB	European	2017	0.01772	0.001868	2.359e-21	+	331117	0	331117	1	IVNT	Neale-B_UKBB_EUR_2017
	A	C	Body mass index	EFO_0004340	Neale B	UKBB	European	2017	0.01975	0.00241	2.519e-16	+	336107	0	336107	1	IVNT	Neale-B_UKBB_EUR_2017
	A	C	Forced vital capacity	EFO_0004312	Neale B	UKBB	European	2017	-0.01246	0.001978	2.964e-10	-	307638	0	307638	1	IVNT	Neale-B_UKBB_EUR_2017
	A	C	Hip circumference	EFO_0005093	Neale B	UKBB	European	2017	0.01488	0.002412	6.882e-10	+	336601	0	336601	1	IVNT	Neale-B_UKBB_EUR_2017
	A	C	Leg fat mass left	-	Neale B	UKBB	European	2017	0.01595	0.001925	1.176e-16	+	331275	0	331275	1	IVNT	Neale-B_UKBB_EUR_2017
	A	C	Leg fat mass right	-	Neale B	UKBB	European	2017	0.01617	0.001948	1.043e-16	+	331293	0	331293	1	IVNT	Neale-B_UKBB_EUR_2017
	A	C	Leg fat percentage left	-	Neale B	UKBB	European	2017	0.01442	0.001523	2.938e-21	+	331278	0	331278	1	IVNT	Neale-B_UKBB_EUR_2017
	A	C	Leg fat percentage right	-	Neale B	UKBB	European	2017	0.01444	0.001543	7.761e-21	+	331296	0	331296	1	IVNT	Neale-B_UKBB_EUR_2017
	A	C	Trunk fat mass	EFO_0005409	Neale B	UKBB	European	2017	0.02017	0.002453	1.952e-16	+	331093	0	331093	1	IVNT	Neale-B_UKBB_EUR_2017
	A	C	Trunk fat percentage	-	Neale B	UKBB	European	2017	0.02006	0.002239	3.285e-19	+	331113	0	331113	1	IVNT	Neale-B_UKBB_EUR_2017
	A	C	Waist circumference	EFO_0004342	Neale B	UKBB	European	2017	0.01335	0.002157	6.176e-10	+	336639	0	336639	1	IVNT	Neale-B_UKBB_EUR_2017
	A	C	Weight	EFO_0004338	Neale B	UKBB	European	2017	0.01307	0.002128	8.319e-10	+	336227	0	336227	1	IVNT	Neale-B_UKBB_EUR_2017
	A	C	Whole body fat mass	-	Neale B	UKBB	European	2017	0.01993	0.002377	5.124e-17	+	330762	0	330762	1	IVNT	Neale-B_UKBB_EUR_2017
rs35797675	G	T	High light scatter percentage of red cells	EFO_0004586	Astle W	27863252	European	2016	-0.02969	0.004422	1.899e-11	-	173480	0	173480	2	IVNT	Astle-W_Blood-Cell-Traits_EUR_2016
	G	T	High light scatter reticulocyte count	EFO_0004586	Astle W	27863252	European	2016	-0.03003	0.004423	1.122e-11	-	173480	0	173480	2	IVNT	Astle-W_Blood-Cell-Traits_EUR_2016
	G	T	Monocyte percentage of white cells	EFO_0004586	Astle W	27863252	European	2016	0.02608	0.004393	2.896e-09	+	173480	0	173480	2	IVNT	Astle-W_Blood-Cell-Traits_EUR_2016
	G	T	Reticulocyte count	EFO_0004586	Astle W	27863252	European	2016	-0.03177	0.00443	7.425e-13	-	173480	0	173480	2	IVNT	Astle-W_Blood-Cell-Traits_EUR_2016
	G	T	Reticulocyte fraction of red cells	EFO_0004586	Astle W	27863252	European	2016	-0.03246	0.004427	2.27e-13	-	173480	0	173480	2	IVNT	Astle-W_Blood-Cell-Traits_EUR_2016
	G	T	Triglycerides	EFO_0004530	GLGC	24097068	European	2013	-0.0707	0.0066	1.282e-26	-	61945	0	61945	60	IVNT	GLGC_TG_EUR_2013
	G	T	Arm fat-free mass left	-	Neale B	UKBB	European	2017	0.01209	0.001885	1.433e-10	+	331159	0	331159	1	IVNT	Neale-B_UKBB_EUR_2017
	G	T	Arm fat-free mass right	-	Neale B	UKBB	European	2017	0.01371	0.001848	1.154e-13	+	331221	0	331221	1	IVNT	Neale-B_UKBB_EUR_2017
	G	T	Arm predicted mass left	-	Neale B	UKBB	European	2017	0.01244	0.001878	3.467e-11	+	331146	0	331146	1	IVNT	Neale-B_UKBB_EUR_2017
	G	T	Arm predicted mass right	-	Neale B	UKBB	European	2017	0.01358	0.001841	1.62e-13	+	331216	0	331216	1	IVNT	Neale-B_UKBB_EUR_2017
	G	T	Basal metabolic rate	EFO_0007777	Neale B	UKBB	European	2017	0.01196	0.001966	1.18e-09	+	331307	0	331307	1	IVNT	Neale-B_UKBB_EUR_2017
	G	T	Hip circumference	EFO_0005093	Neale B	UKBB	European	2017	0.01786	0.002936	1.186e-09	+	336601	0	336601	1	IVNT	Neale-B_UKBB_EUR_2017
	G	T	Impedance of arm left	-	Neale B	UKBB	European	2017	-0.01468	0.002094	2.351e-12	-	331292	0	331292	1	IVNT	Neale-B_UKBB_EUR_2017
	G	T	Impedance of arm right	-	Neale B	UKBB	European	2017	-0.01554	0.002085	9.073e-14	-	331279	0	331279	1	IVNT	Neale-B_UKBB_EUR_2017
	G	T	Impedance of leg right	-	Neale B	UKBB	European	2017	-0.01473	0.002683	4.006e-08	-	331301	0	331301	1	IVNT	Neale-B_UKBB_EUR_2017
	G	T	Impedance of whole body	-	Neale B	UKBB	European	2017	-0.01541	0.002261	9.506e-12	-	331284	0	331284	1	IVNT	Neale-B_UKBB_EUR_2017
	G	T	Leg fat-free mass right	-	Neale B	UKBB	European	2017	0.01116	0.001952	1.075e-08	+	331285	0	331285	1	IVNT	Neale-B_UKBB_EUR_2017
	G	T	Leg predicted mass right	-	Neale B	UKBB	European	2017	0.01111	0.001939	1.007e-08	+	331285	0	331285	1	IVNT	Neale-B_UKBB_EUR_2017
	G	T	Self-reported gout	EFO_0004274	Neale B	UKBB	European	2017	-0.001928	0.0003505	3.826e-08	-	337159	4807	332352	1	risk diff	Neale-B_UKBB_EUR_2017
	G	T	Sitting height	EFO_0004339	Neale B	UKBB	European	2017	0.01459	0.002292	1.95e-10	+	336172	0	336172	1	IVNT	Neale-B_UKBB_EUR_2017
	G	T	Trunk fat-free mass	-	Neale B	UKBB	European	2017	0.01307	0.001868	2.599e-12	+	331030	0	331030	1	IVNT	Neale-B_UKBB_EUR_2017
	G	T	Trunk predicted mass	-	Neale B	UKBB	European	2017	0.01311	0.001862	1.877e-12	+	330995	0	330995	1	IVNT	Neale-B_UKBB_EUR_2017
	G	T	Whole body fat-free mass	-	Neale B	UKBB	European	2017	0.01251	0.001875	2.569e-11	+	331291	0	331291	1	IVNT	Neale-B_UKBB_EUR_2017
	G	T	Whole body water mass	-	Neale B	UKBB	European	2017	0.01263	0.001878	1.725e-11	+	331315	0	331315	1	IVNT	Neale-B_UKBB_EUR_2017
rs4272399	A	C	Mean time to correctly identify matches	-	Neale B	UKBB	European	2017	-0.01498	0.002584	6.758e-09	-	335139	0	335139	1	IVNT	Neale-B_UKBB_EUR_2017
rs429358	C	T	Platelet count	EFO_0004586	Astle W	27863252	European	2016	-0.0302	0.005103	3.258e-09	-	173480	0	173480	2	IVNT	Astle-W_Blood-Cell-Traits_EUR_2016
	C	T	Plateletcrit	EFO_0004586	Astle W	27863252	European	2016	-0.04066	0.005121	2.026e-15	-	173480	0	173480	2	IVNT	Astle-W_Blood-Cell-Traits_EUR_2016
	C	T	Red cell distribution width	EFO_0004586	Astle W	27863252	European	2016	-0.05202	0.004953	8.317e-26	-	173480	0	173480	2	IVNT	Astle-W_Blood-Cell-Traits_EUR_2016
	C	T	Coronary artery disease	EFO_0000378;EFO_0001645	CARDIoGRAMplusC4D	26343387	Mixed	2015	0.09085	0.01518	2.17e-09	+	184305	60801	123504	48	log OR	CARDIoGRAMplusC4D_CHD_Mixed_2015
	C	T	Myocardial infarction	EFO_0000612	CARDIoGRAMplusC4D	26343387	Mixed	2015	0.09619	0.01694	1.368e-08	+	167181	43677	123504	48	log OR	CARDIoGRAMplusC4D_MI_Mixed_2015
	C	T	Type II diabetes	EFO_0001360	DIAGRAM	28566273	European	2017	-0.12	0.019	1.4e-10	-	159208	26676	132532	18	log OR	DIAGRAM_T2D_EUR_2017
	C	T	Age-related macular degeneration	EFO_0001365	Fritsche LG	26691988	European	2015	NA	NA	2.39e-42	-	33976	16144	17832	26	log OR	Fritsche-L_AMD_EUR_2016
	C	T	APOE apolipoprotein E	NCIT_C84468;NCIT_C84470;NCIT_C82002	Deelen J	21418511	European	2011	NA	NA	7.42e-28	NA	2073	-	-	-	-	GRASP
	C	T	APOE apolipoprotein E females	NCIT_C84468;NCIT_C84470;NCIT_C82002	Deelen J	21418511	European	2011	NA	NA	1.13e-22	NA	2073	-	-	-	-	GRASP
	C	T	APOE apolipoprotein E males	NCIT_C84468;NCIT_C84470;NCIT_C82002	Deelen J	21418511	European	2011	NA	NA	2.74e-11	NA	2073	-	-	-	-	GRASP
	C	T	Alzheimers disease	-	Potkin SG	19668339	Mixed	2009	NA	NA	2.3e-16	NA	381	-	-	-	-	GRASP
	C	T	Alzheimers disease age of onset	-	Kamboh MI	22005931	European	2011	NA	NA	3.37e-18	NA	1190	-	-	-	-	GRASP
	C	T	Cognitive ageing	-	Davies G	23207651	European	2012	NA	NA	3.66e-11	NA	3280	-	-	-	-	GRASP
	C	T	Cognitive ageing females	-	Davies G	23207651	European	2012	NA	NA	1.19e-11	NA	3280	-	-	-	-	GRASP
	C	T	Cortical amyloid beta load	EFO_0005194	Ramanan VK	23419831	European	2013	NA	NA	5.45e-14	NA	555	-	-	-	-	GRASP
	C	T	LDL cholesterol change with statins	EFO_0007804	Thompson	20031582	Mixed	2009	NA	NA	4.21e-10	NA	1984	-	-	-	-	GRASP
	C	T	Late onset Alzheimers disease	EFO_1001870	Naj AC	20885792	Unspecified	2010	NA	NA	5.49e-58	NA	2035	-	-	-	-	GRASP
	C	T	Late onset Alzheimers disease	EFO_1001870	Hu X	21390209	European	2011	NA	NA	2.74e-78	NA	3595	-	-	-	-	GRASP
	C	T	Late onset Alzheimers disease	EFO_1001870	Reitz C	23571587	African	2013	NA	NA	5.5e-47	NA	5896	-	-	-	-	GRASP
	C	T	Alzheimers disease	EFO_0000249	IGAP	24162737	European	2013	1.35	0.0272	6.70e-536	+	54162	17008	37154	31	log OR	IGAP_Alzheimers_EUR_2013
	C	T	Advanced age related macular degeneration	EFO_1001492;EFO_0001365;EFO_0004683	Fritsche LG	26691988	Mixed	2015	NA	NA	2e-42	NA	-	-	-	-	-	NHGRI-EBI_GWAS_Catalog
	C	T	Alzheimers disease biomarkers	EFO_0005194;EFO_0000249	Ramanan VK	23419831	European	2013	NA	NA	5e-14	NA	-	-	-	-	-	NHGRI-EBI_GWAS_Catalog
	C	T	Blood protein levels	EFO_0008140	Suhre K	28240269	European	2017	NA	NA	2e-12	NA	-	-	-	-	-	NHGRI-EBI_GWAS_Catalog
	C	T	Brain imaging	EFO_0004346	Shen	20100581	European	2010	NA	NA	1e-09	NA	-	-	-	-	-	NHGRI-EBI_GWAS_Catalog
	C	T	Cerebral amyloid deposition PET imaging	EFO_0007707	Li QS	26252872	European	2015	-0.13	0.01107	8e-32	-	-	-	-	-	unit decrease	NHGRI-EBI_GWAS_Catalog
	C	T	Cerebral amyloid deposition positivity PET imaging	EFO_0007707	Li QS	26252872	European	2015	NA	NA	5e-20	NA	-	-	-	-	-	NHGRI-EBI_GWAS_Catalog
	C	T	Cerebrospinal AB1 42 levels in Alzheimers disease dementia	EFO_0004670;EFO_0000249	Ramirez A	25027320	European	2014	NA	NA	4e-17	NA	-	-	-	-	-	NHGRI-EBI_GWAS_Catalog
	C	T	Cognitive decline age related	HP_0001268	Raj T	28078323	African	2016	NA	NA	2e-14	NA	-	-	-	-	unit decrease	NHGRI-EBI_GWAS_Catalog
	C	T	Dementia with Lewy bodies	EFO_0006792	Guerreiro R	29263008	European	2018	0.9002	0.05319	3e-64	+	-	-	-	-	log OR	NHGRI-EBI_GWAS_Catalog
	C	T	HDL cholesterol	EFO_0004612	Surakka I	25961943	European	2015	-0.066	0.008528	1e-14	-	-	-	-	-	SD increase	NHGRI-EBI_GWAS_Catalog
	C	T	Lewy body disease	EFO_0006792;EFO_0006799	Beecham GW	25188341	Unspecified	2014	0.4905	0.0738	3e-11	+	-	-	-	-	unit decrease	NHGRI-EBI_GWAS_Catalog
	C	T	Lewy body disease	EFO_0006792;EFO_0006799	Beecham GW	25188341	Unspecified	2014	0.4997	0.07008	1e-12	+	-	-	-	-	unit decrease	NHGRI-EBI_GWAS_Catalog
	C	T	Lewy body disease	EFO_0006792;EFO_0006799	Beecham GW	25188341	Unspecified	2014	0.508	0.07356	5e-12	+	-	-	-	-	unit decrease	NHGRI-EBI_GWAS_Catalog
	C	T	Lifespan	EFO_0004300	Joshi PK	27029810	Mixed	2016	0.1014	0.01086	1e-20	+	-	-	-	-	years increase	NHGRI-EBI_GWAS_Catalog
	C	T	Parental lifespan	EFO_0007796	Joshi PK	29030599	Mixed	2017	0.9	0.08247	1e-27	+	-	-	-	-	year SD increase	NHGRI-EBI_GWAS_Catalog
	C	T	Platelet count	EFO_0004309	Astle W	27863252	European	2016	0.0302	0.005091	3e-09	+	-	-	-	-	unit decrease	NHGRI-EBI_GWAS_Catalog
	C	T	Red cell distribution width	EFO_0005192	Astle W	27863252	European	2016	0.05202	0.004951	8e-26	+	-	-	-	-	unit decrease	NHGRI-EBI_GWAS_Catalog
	C	T	Arm fat mass left	-	Neale B	UKBB	European	2017	-0.02171	0.003278	3.488e-11	-	331164	0	331164	1	IVNT	Neale-B_UKBB_EUR_2017
	C	T	Arm fat mass right	-	Neale B	UKBB	European	2017	-0.02203	0.003277	1.793e-11	-	331226	0	331226	1	IVNT	Neale-B_UKBB_EUR_2017
	C	T	Arm fat percentage left	-	Neale B	UKBB	European	2017	-0.01543	0.002531	1.093e-09	-	331198	0	331198	1	IVNT	Neale-B_UKBB_EUR_2017
	C	T	Arm fat percentage right	-	Neale B	UKBB	European	2017	-0.01534	0.002543	1.605e-09	-	331249	0	331249	1	IVNT	Neale-B_UKBB_EUR_2017
	C	T	Body fat percentage	EFO_0007800	Neale B	UKBB	European	2017	-0.01781	0.002564	3.735e-12	-	331117	0	331117	1	IVNT	Neale-B_UKBB_EUR_2017
	C	T	Body mass index	EFO_0004340	Neale B	UKBB	European	2017	-0.02377	0.003307	6.619e-13	-	336107	0	336107	1	IVNT	Neale-B_UKBB_EUR_2017
	C	T	Cause of death: alzheimers disease, unspecified	EFO_0000249	Neale B	UKBB	European	2017	0.008072	0.001316	9.023e-10	+	7637	28	7609	1	risk diff	Neale-B_UKBB_EUR_2017
	C	T	Cause of death: unspecified dementia	EFO_0000249	Neale B	UKBB	European	2017	0.009096	0.001572	7.479e-09	+	7637	40	7597	1	risk diff	Neale-B_UKBB_EUR_2017
	C	T	Chronic ischaemic heart disease	EFO_0001645	Neale B	UKBB	European	2017	0.003158	0.0005305	2.644e-09	+	337199	8755	328444	1	risk diff	Neale-B_UKBB_EUR_2017
	C	T	Fathers age at death	-	Neale B	UKBB	European	2017	-0.0225	0.003858	5.487e-09	-	248726	0	248726	1	IVNT	Neale-B_UKBB_EUR_2017
	C	T	Frequency of stair climbing in last 4 weeks	EFO_0008002	Neale B	UKBB	European	2017	0.02394	0.004357	3.944e-08	+	334169	0	334169	1	-	Neale-B_UKBB_EUR_2017
	C	T	Illnesses of father: alzheimers disease or dementia	EFO_0000249	Neale B	UKBB	European	2017	0.02411	0.0007499	2.149e-226	+	292807	14024	278783	1	risk diff	Neale-B_UKBB_EUR_2017
	C	T	Illnesses of father: diabetes	EFO_0000400	Neale B	UKBB	European	2017	-0.006039	0.001042	6.76e-09	-	293407	28197	265210	1	risk diff	Neale-B_UKBB_EUR_2017
	C	T	Illnesses of father: none of the above, group 1	-	Neale B	UKBB	European	2017	-0.01047	0.001735	1.598e-09	-	294791	109206	185585	1	risk diff	Neale-B_UKBB_EUR_2017
	C	T	Illnesses of mother: alzheimers disease or dementia	EFO_0000249	Neale B	UKBB	European	2017	0.0467	0.0009651	0	+	309843	26757	283086	1	risk diff	Neale-B_UKBB_EUR_2017
	C	T	Illnesses of mother: diabetes	EFO_0000400	Neale B	UKBB	European	2017	-0.007609	0.001002	3.15e-14	-	309953	28875	281078	1	risk diff	Neale-B_UKBB_EUR_2017
	C	T	Illnesses of mother: none of the above, group 1	-	Neale B	UKBB	European	2017	-0.01604	0.001721	1.15e-20	-	311264	129391	181873	1	risk diff	Neale-B_UKBB_EUR_2017
	C	T	Illnesses of siblings: alzheimers disease or dementia	EFO_0000249	Neale B	UKBB	European	2017	0.003247	0.0002772	1.068e-31	+	260016	1468	258548	1	risk diff	Neale-B_UKBB_EUR_2017
	C	T	Leg fat mass left	-	Neale B	UKBB	European	2017	-0.02037	0.002643	1.292e-14	-	331275	0	331275	1	IVNT	Neale-B_UKBB_EUR_2017
	C	T	Leg fat mass right	-	Neale B	UKBB	European	2017	-0.01994	0.002674	8.735e-14	-	331293	0	331293	1	IVNT	Neale-B_UKBB_EUR_2017
	C	T	Leg fat percentage left	-	Neale B	UKBB	European	2017	-0.01621	0.002091	9.242e-15	-	331278	0	331278	1	IVNT	Neale-B_UKBB_EUR_2017
	C	T	Leg fat percentage right	-	Neale B	UKBB	European	2017	-0.01604	0.002118	3.598e-14	-	331296	0	331296	1	IVNT	Neale-B_UKBB_EUR_2017
	C	T	Medication for cholesterol, blood pressure or diabetes: cholesterol lowering medication	EFO_0007056	Neale B	UKBB	European	2017	0.0336	0.002085	2.342e-58	+	154702	35840	118862	1	risk diff	Neale-B_UKBB_EUR_2017
	C	T	Medication for cholesterol, blood pressure or diabetes: none of the above	EFO_0007056	Neale B	UKBB	European	2017	-0.01889	0.002333	5.697e-16	-	154702	103004	51698	1	risk diff	Neale-B_UKBB_EUR_2017
	C	T	Mother still alive	-	Neale B	UKBB	European	2017	-0.01309	0.001652	2.299e-15	-	331902	130993	200909	1	risk diff	Neale-B_UKBB_EUR_2017
	C	T	Mothers age at death	EFO_0007796	Neale B	UKBB	European	2017	-0.02507	0.004308	5.924e-09	-	199690	0	199690	1	IVNT	Neale-B_UKBB_EUR_2017
	C	T	No treatment with medication for cholesterol, blood pressure, diabetes, or take exogenous hormones	EFO_0007056	Neale B	UKBB	European	2017	-0.01523	0.002125	7.685e-13	-	180203	124239	55964	1	risk diff	Neale-B_UKBB_EUR_2017
	C	T	Number of days or week of moderate physical activity 10+ minutes	EFO_0008002	Neale B	UKBB	European	2017	0.04364	0.008005	4.998e-08	+	321309	0	321309	1	-	Neale-B_UKBB_EUR_2017
	C	T	Pulse rate	EFO_0004326	Neale B	UKBB	European	2017	-0.02131	0.003448	6.43e-10	-	317756	0	317756	1	IVNT	Neale-B_UKBB_EUR_2017
	C	T	Self-reported dementia or alzheimers/cognitive impairment	EFO_0000249	Neale B	UKBB	European	2017	0.0003939	5.264e-05	7.345e-14	+	337159	83	337076	1	risk diff	Neale-B_UKBB_EUR_2017
	C	T	Self-reported high cholesterol	EFO_0008111	Neale B	UKBB	European	2017	0.02727	0.001095	9.483e-137	+	337159	41296	295863	1	risk diff	Neale-B_UKBB_EUR_2017
	C	T	Treatment with atorvastatin	EFO_0007056	Neale B	UKBB	European	2017	0.007215	0.0005726	2.151e-36	+	337159	10167	326992	1	risk diff	Neale-B_UKBB_EUR_2017
	C	T	Treatment with cholesterol lowering medication	EFO_0007056	Neale B	UKBB	European	2017	0.02594	0.001523	5.227e-65	+	180203	22705	157498	1	risk diff	Neale-B_UKBB_EUR_2017
	C	T	Treatment with ezetimibe	EFO_0007056	Neale B	UKBB	European	2017	0.002199	0.0002574	1.34e-17	+	337159	1997	335162	1	risk diff	Neale-B_UKBB_EUR_2017
	C	T	Treatment with ezetrol 10mg tablet	EFO_0007056	Neale B	UKBB	European	2017	0.0008417	0.0001439	4.918e-09	+	337159	621	336538	1	risk diff	Neale-B_UKBB_EUR_2017
	C	T	Treatment with lipitor 10mg tablet	EFO_0007056	Neale B	UKBB	European	2017	0.002331	0.0002797	7.974e-17	+	337159	2361	334798	1	risk diff	Neale-B_UKBB_EUR_2017
	C	T	Treatment with rosuvastatin	EFO_0007056	Neale B	UKBB	European	2017	0.001935	0.0002632	1.977e-13	+	337159	2089	335070	1	risk diff	Neale-B_UKBB_EUR_2017
	C	T	Treatment with simvastatin	EFO_0007056	Neale B	UKBB	European	2017	0.01471	0.00106	8.948e-44	+	337159	38492	298667	1	risk diff	Neale-B_UKBB_EUR_2017
	C	T	Trunk fat mass	EFO_0005409	Neale B	UKBB	European	2017	-0.02184	0.003367	8.906e-11	-	331093	0	331093	1	IVNT	Neale-B_UKBB_EUR_2017
	C	T	Trunk fat percentage	-	Neale B	UKBB	European	2017	-0.01957	0.003074	1.927e-10	-	331113	0	331113	1	IVNT	Neale-B_UKBB_EUR_2017
	C	T	Waist circumference	EFO_0004342	Neale B	UKBB	European	2017	-0.02418	0.002961	3.191e-16	-	336639	0	336639	1	IVNT	Neale-B_UKBB_EUR_2017
	C	T	Weight	EFO_0004338	Neale B	UKBB	European	2017	-0.01816	0.002922	5.177e-10	-	336227	0	336227	1	IVNT	Neale-B_UKBB_EUR_2017
	C	T	Weight change compared with 1 year ago	EFO_0004338	Neale B	UKBB	European	2017	-0.01644	0.002176	4.196e-14	-	331803	0	331803	1	-	Neale-B_UKBB_EUR_2017
	C	T	Whole body fat mass	-	Neale B	UKBB	European	2017	-0.02262	0.003263	4.136e-12	-	330762	0	330762	1	IVNT	Neale-B_UKBB_EUR_2017
	C	T	Coronary artery disease	EFO_0000378;EFO_0001645	Nelson CP	28714975	Mixed	2017	0.08321	0.01263	4.54e-11	+	148715	10801	137914	1	log OR	Nelson-CP_CAD_Mixed_2017
	C	T	C-reactive protein	EFO_0004458	Prins B	28887542	European	2017	-0.22	0.02	9.205e-23	-	9961	0	9961	1	mg/L	Prins-B_CRP_EUR_2017
	C	T	Low density lipoprotein	EFO_0004611	Prins B	28887542	European	2017	0.2	0.02	2.969e-24	+	9961	0	9961	1	IVNT	Prins-B_LDL_EUR_2017
	C	T	Total cholesterol	EFO_0004574	Prins B	28887542	European	2017	0.18	0.02	5.566e-20	+	9961	0	9961	1	IVNT	Prins-B_Total-Cholesterol_EUR_2017
	C	T	Posterior cortical atrophy	EFO_0000249	Schott JM	26993346	Mixed	2016	NA	NA	3.72e-20	NA	10840	293	10547	16	log OR	Schott-JM_PCA_Mixed_2017
	C	T	Coronary artery disease	EFO_0000378;EFO_0001645	van der Harst P	29212778	Mixed	2018	0.08776	0.009617	7.2e-20	+	296525	34541	261984	1	log OR	van-der-Harst-P_CAD-UKBB_Mixed_2018
	C	T	Coronary artery disease	EFO_0000378;EFO_0001645	van der Harst P	29212778	Mixed	2018	0.0887	0.0082	3.281e-27	+	547261	122733	424528	2	log OR	van-der-Harst-P_CAD_Mixed_2018
rs62106258	C	T	Age at menarche	EFO_0004703	Neale B	UKBB	European	2017	0.05653	0.005743	7.38e-23	+	176008	0	176008	1	-	Neale-B_UKBB_EUR_2017
	C	T	Arm fat mass left	-	Neale B	UKBB	European	2017	-0.08618	0.005542	1.712e-54	-	331164	0	331164	1	IVNT	Neale-B_UKBB_EUR_2017
	C	T	Arm fat mass right	-	Neale B	UKBB	European	2017	-0.08628	0.005541	1.198e-54	-	331226	0	331226	1	IVNT	Neale-B_UKBB_EUR_2017
	C	T	Arm fat percentage left	-	Neale B	UKBB	European	2017	-0.05672	0.004281	4.714e-40	-	331198	0	331198	1	IVNT	Neale-B_UKBB_EUR_2017
	C	T	Arm fat percentage right	-	Neale B	UKBB	European	2017	-0.05733	0.004301	1.584e-40	-	331249	0	331249	1	IVNT	Neale-B_UKBB_EUR_2017
	C	T	Arm fat-free mass left	-	Neale B	UKBB	European	2017	-0.04974	0.003596	1.674e-43	-	331159	0	331159	1	IVNT	Neale-B_UKBB_EUR_2017
	C	T	Arm fat-free mass right	-	Neale B	UKBB	European	2017	-0.04809	0.003524	2.187e-42	-	331221	0	331221	1	IVNT	Neale-B_UKBB_EUR_2017
	C	T	Arm predicted mass left	-	Neale B	UKBB	European	2017	-0.04931	0.003582	4.291e-43	-	331146	0	331146	1	IVNT	Neale-B_UKBB_EUR_2017
	C	T	Arm predicted mass right	-	Neale B	UKBB	European	2017	-0.04758	0.003512	8.186e-42	-	331216	0	331216	1	IVNT	Neale-B_UKBB_EUR_2017
	C	T	Basal metabolic rate	EFO_0007777	Neale B	UKBB	European	2017	-0.05941	0.00375	1.645e-56	-	331307	0	331307	1	IVNT	Neale-B_UKBB_EUR_2017
	C	T	Body fat percentage	EFO_0007800	Neale B	UKBB	European	2017	-0.04955	0.004337	3.103e-30	-	331117	0	331117	1	IVNT	Neale-B_UKBB_EUR_2017
	C	T	Body mass index	EFO_0004340	Neale B	UKBB	European	2017	-0.09069	0.005592	3.926e-59	-	336107	0	336107	1	IVNT	Neale-B_UKBB_EUR_2017
	C	T	Comparative body size at age 10	-	Neale B	UKBB	European	2017	-0.07916	0.003869	5.444e-93	-	331693	0	331693	1	-	Neale-B_UKBB_EUR_2017
	C	T	Comparative height size at age 10	-	Neale B	UKBB	European	2017	-0.03906	0.00386	4.624e-24	-	332021	0	332021	1	-	Neale-B_UKBB_EUR_2017
	C	T	Hip circumference	EFO_0005093	Neale B	UKBB	European	2017	-0.08085	0.005599	3.018e-47	-	336601	0	336601	1	IVNT	Neale-B_UKBB_EUR_2017
	C	T	Impedance of arm left	-	Neale B	UKBB	European	2017	0.04133	0.003995	4.364e-25	+	331292	0	331292	1	IVNT	Neale-B_UKBB_EUR_2017
	C	T	Impedance of arm right	-	Neale B	UKBB	European	2017	0.03929	0.003978	5.25e-23	+	331279	0	331279	1	IVNT	Neale-B_UKBB_EUR_2017
	C	T	Impedance of leg left	-	Neale B	UKBB	European	2017	0.08317	0.005156	1.644e-58	+	331296	0	331296	1	IVNT	Neale-B_UKBB_EUR_2017
	C	T	Impedance of leg right	-	Neale B	UKBB	European	2017	0.08343	0.005117	9.507e-60	+	331301	0	331301	1	IVNT	Neale-B_UKBB_EUR_2017
	C	T	Impedance of whole body	-	Neale B	UKBB	European	2017	0.06211	0.004313	5.089e-47	+	331284	0	331284	1	IVNT	Neale-B_UKBB_EUR_2017
	C	T	Leg fat mass left	-	Neale B	UKBB	European	2017	-0.06289	0.00447	5.919e-45	-	331275	0	331275	1	IVNT	Neale-B_UKBB_EUR_2017
	C	T	Leg fat mass right	-	Neale B	UKBB	European	2017	-0.06275	0.004522	8.844e-44	-	331293	0	331293	1	IVNT	Neale-B_UKBB_EUR_2017
	C	T	Leg fat percentage left	-	Neale B	UKBB	European	2017	-0.03601	0.003537	2.421e-24	-	331278	0	331278	1	IVNT	Neale-B_UKBB_EUR_2017
	C	T	Leg fat percentage right	-	Neale B	UKBB	European	2017	-0.03513	0.003582	1.077e-22	-	331296	0	331296	1	IVNT	Neale-B_UKBB_EUR_2017
	C	T	Leg fat-free mass left	-	Neale B	UKBB	European	2017	-0.06308	0.003724	2.446e-64	-	331258	0	331258	1	IVNT	Neale-B_UKBB_EUR_2017
	C	T	Leg fat-free mass right	-	Neale B	UKBB	European	2017	-0.06291	0.003722	4.652e-64	-	331285	0	331285	1	IVNT	Neale-B_UKBB_EUR_2017
	C	T	Leg predicted mass left	-	Neale B	UKBB	European	2017	-0.06277	0.003698	1.367e-64	-	331253	0	331253	1	IVNT	Neale-B_UKBB_EUR_2017
	C	T	Leg predicted mass right	-	Neale B	UKBB	European	2017	-0.06255	0.003698	3.717e-64	-	331285	0	331285	1	IVNT	Neale-B_UKBB_EUR_2017
	C	T	Mouth or teeth dental problems: dentures	-	Neale B	UKBB	European	2017	-0.01239	0.002126	5.689e-09	-	336138	56894	279244	1	risk diff	Neale-B_UKBB_EUR_2017
	C	T	Trunk fat mass	EFO_0005409	Neale B	UKBB	European	2017	-0.0782	0.005694	6.607e-43	-	331093	0	331093	1	IVNT	Neale-B_UKBB_EUR_2017
	C	T	Trunk fat percentage	-	Neale B	UKBB	European	2017	-0.05699	0.005199	5.898e-28	-	331113	0	331113	1	IVNT	Neale-B_UKBB_EUR_2017
	C	T	Trunk fat-free mass	-	Neale B	UKBB	European	2017	-0.04629	0.003563	1.368e-38	-	331030	0	331030	1	IVNT	Neale-B_UKBB_EUR_2017
	C	T	Trunk predicted mass	-	Neale B	UKBB	European	2017	-0.04591	0.003551	3.223e-38	-	330995	0	330995	1	IVNT	Neale-B_UKBB_EUR_2017
	C	T	Waist circumference	EFO_0004342	Neale B	UKBB	European	2017	-0.06801	0.005008	5.432e-42	-	336639	0	336639	1	IVNT	Neale-B_UKBB_EUR_2017
	C	T	Weight	EFO_0004338	Neale B	UKBB	European	2017	-0.08232	0.004939	2.475e-62	-	336227	0	336227	1	IVNT	Neale-B_UKBB_EUR_2017
	C	T	Whole body fat mass	-	Neale B	UKBB	European	2017	-0.08007	0.005517	1.042e-47	-	330762	0	330762	1	IVNT	Neale-B_UKBB_EUR_2017
	C	T	Whole body fat-free mass	-	Neale B	UKBB	European	2017	-0.05429	0.003576	4.901e-52	-	331291	0	331291	1	IVNT	Neale-B_UKBB_EUR_2017
	C	T	Whole body water mass	-	Neale B	UKBB	European	2017	-0.05427	0.003582	7.519e-52	-	331315	0	331315	1	IVNT	Neale-B_UKBB_EUR_2017
Non oily fish intake
snp	a1	a2	trait	efo	study	pmid	ancestry	year	beta	se	p	direction	n	n_cases	n_controls	n_studies	unit	dataset
rs1260326	C	T	Granulocyte count	EFO_0004586	Astle W	27863252	European	2016	-0.03151	0.003656	6.813e-18	-	173480	0	173480	2	IVNT	Astle-W_Blood-Cell-Traits_EUR_2016
	C	T	Granulocyte percentage of myeloid white cells	EFO_0004586	Astle W	27863252	European	2016	-0.03934	0.003636	2.805e-27	-	173480	0	173480	2	IVNT	Astle-W_Blood-Cell-Traits_EUR_2016
	C	T	Hematocrit	EFO_0004586	Astle W	27863252	European	2016	0.02209	0.003594	7.846e-10	+	173480	0	173480	2	IVNT	Astle-W_Blood-Cell-Traits_EUR_2016
	C	T	High light scatter percentage of red cells	EFO_0004586	Astle W	27863252	European	2016	-0.03532	0.00365	3.714e-22	-	173480	0	173480	2	IVNT	Astle-W_Blood-Cell-Traits_EUR_2016
	C	T	High light scatter reticulocyte count	EFO_0004586	Astle W	27863252	European	2016	-0.03219	0.00365	1.147e-18	-	173480	0	173480	2	IVNT	Astle-W_Blood-Cell-Traits_EUR_2016
	C	T	Lymphocyte count	EFO_0004586	Astle W	27863252	European	2016	-0.02574	0.003664	2.114e-12	-	173480	0	173480	2	IVNT	Astle-W_Blood-Cell-Traits_EUR_2016
	C	T	Monocyte percentage of white cells	EFO_0004586	Astle W	27863252	European	2016	0.04419	0.003624	3.366e-34	+	173480	0	173480	2	IVNT	Astle-W_Blood-Cell-Traits_EUR_2016
	C	T	Myeloid white cell count	EFO_0004586	Astle W	27863252	European	2016	-0.02869	0.003665	4.949e-15	-	173480	0	173480	2	IVNT	Astle-W_Blood-Cell-Traits_EUR_2016
	C	T	Neutrophil count	EFO_0004586	Astle W	27863252	European	2016	-0.03308	0.003646	1.155e-19	-	173480	0	173480	2	IVNT	Astle-W_Blood-Cell-Traits_EUR_2016
	C	T	Platelet count	EFO_0004586	Astle W	27863252	European	2016	-0.0386	0.00371	2.313e-25	-	173480	0	173480	2	IVNT	Astle-W_Blood-Cell-Traits_EUR_2016
	C	T	Plateletcrit	EFO_0004586	Astle W	27863252	European	2016	-0.0356	0.003723	1.149e-21	-	173480	0	173480	2	IVNT	Astle-W_Blood-Cell-Traits_EUR_2016
	C	T	Red blood cell count	EFO_0004586	Astle W	27863252	European	2016	0.02065	0.003617	1.146e-08	+	173480	0	173480	2	IVNT	Astle-W_Blood-Cell-Traits_EUR_2016
	C	T	Red cell distribution width	EFO_0004586	Astle W	27863252	European	2016	0.02457	0.003604	9.377e-12	+	173480	0	173480	2	IVNT	Astle-W_Blood-Cell-Traits_EUR_2016
	C	T	Reticulocyte count	EFO_0004586	Astle W	27863252	European	2016	-0.03311	0.003656	1.357e-19	-	173480	0	173480	2	IVNT	Astle-W_Blood-Cell-Traits_EUR_2016
	C	T	Reticulocyte fraction of red cells	EFO_0004586	Astle W	27863252	European	2016	-0.03866	0.003654	3.679e-26	-	173480	0	173480	2	IVNT	Astle-W_Blood-Cell-Traits_EUR_2016
	C	T	Sum basophil neutrophil counts	EFO_0004586	Astle W	27863252	European	2016	-0.03252	0.003653	5.493e-19	-	173480	0	173480	2	IVNT	Astle-W_Blood-Cell-Traits_EUR_2016
	C	T	Sum neutrophil eosinophil counts	EFO_0004586	Astle W	27863252	European	2016	-0.03203	0.00365	1.696e-18	-	173480	0	173480	2	IVNT	Astle-W_Blood-Cell-Traits_EUR_2016
	C	T	White blood cell count	EFO_0004586	Astle W	27863252	European	2016	-0.03411	0.003648	8.746e-21	-	173480	0	173480	2	IVNT	Astle-W_Blood-Cell-Traits_EUR_2016
	C	T	DPA 22:5n3	EFO_0005110	Lemaitre RN	21829377	European	2011	-0.0165	0.0029	1.439e-08	-	8866	0	8866	5	%	CHARGE_DPA_EUR_2011
	C	T	Palmitoleic acid 16:1n7	EFO_0005110	Wu JH	23362303	European	2013	-0.0195	0.0033	3.747e-09	-	8961	0	8961	5	%	CHARGE_Palmitoleic-acid_EUR_2013
	C	T	log eGFR creatinine in non diabetics	EFO_0005208	CKDGen	26831199	European	2016	-0.0065	0.00092	1.9e-12	-	118415	0	118415	45	ml/min/1.73m2	CKDGen_eGFRcrea-NDM_EUR_2016
	C	T	log eGFR creatinine	EFO_0005208	CKDGen	20383146	European	2010	NA	NA	1.3e-10	-	67093	0	67093	20	ml/min/1.73m2	CKDGen_eGFRcrea_EUR_2010
	C	T	log eGFR creatinine	EFO_0005208	CKDGen	26831199	European	2016	-0.0068	0.00092	3.4e-14	-	133767	0	133767	48	ml/min/1.73m2	CKDGen_eGFRcrea_EUR_2016
	C	T	Type II diabetes	EFO_0001360	DIAGRAM	26551672	European	2015	0.07696	0.01299	3.7e-09	+	84780	27206	57574	23	log OR	DIAGRAM_T2D-METABO_EUR_2015
	C	T	Height	EFO_0004339	GIANT	25282103	European	2014	0.02	0.003	1.4e-11	+	252937	0	252937	79	Z-score	GIANT_Height_EUR_2014
	C	T	Height	EFO_0004339	GIANT	28146470	European	2017	0.017	0.0027	8.4e-11	+	381625	0	381625	106	IVNT	GIANT_Height_EUR_2017
	C	T	Height	EFO_0004339	GIANT	28146470	Mixed	2017	0.018	0.0024	5.8e-13	+	458927	0	458927	147	IVNT	GIANT_Height_Mixed_2017
	C	T	Total cholesterol	EFO_0004574	GLGC	24097068	European	2013	-0.0512	0.0036	3.079e-42	-	187251	0	187251	60	IVNT	GLGC_TC_EUR_2013
	C	T	Total cholesterol	EFO_0004574	GLGC	20686565	Mixed	2010	-0.0551	0.0051	7.306e-27	-	100184	0	100184	46	Z-score	GLGC_TC_Mixed_2010
	C	T	Triglycerides	EFO_0004530	GLGC	24097068	European	2013	-0.1148	0.0034	2.29e-239	-	177765	0	177765	60	IVNT	GLGC_TG_EUR_2013
	C	T	Triglycerides	EFO_0004530	GLGC	20686565	Mixed	2010	-0.1159	0.0049	5.68e-133	-	96598	0	96598	46	Z-score	GLGC_TG_Mixed_2010
	C	T	2 hour glucose	NCIT_C129778	MAGIC	20081857	European	2010	NA	NA	2.26e-21	NA	15234	-	-	-	-	GRASP
	C	T	2 hour glucose tolerance test	NCIT_C45946;HP_0004924	MAGIC	22885924	European	2012	NA	NA	9.04e-15	NA	133010	-	-	-	-	GRASP
	C	T	APOA1 assay lipoprotein fraction concentration	NCIT_C116418;NCIT_C60819	Chasman DI	19936222	European	2009	NA	NA	2.87e-11	NA	17296	-	-	-	-	GRASP
	C	T	APOA1 assay lipoprotein fraction concentration in fasting sample	NCIT_C87957	Chasman DI	19936222	European	2009	NA	NA	3.4e-09	NA	17296	-	-	-	-	GRASP
	C	T	APOC3 apolipoprotein C III	NCIT_C82001;NCIT_C117097;NCIT_C117099	Kathiresan S	19060906	European	2008	NA	NA	8.7e-12	NA	19840	-	-	-	-	GRASP
	C	T	Albumin	EFO_0001461	Kamatani Y	20139978	East Asian	2010	NA	NA	4.36e-09	NA	14700	-	-	-	-	GRASP
	C	T	C reactive protein	NCIT_C64548	Dehghan A	21300955	European	2011	NA	NA	5.4e-43	NA	66185	-	-	-	-	GRASP
	C	T	C reactive protein	NCIT_C64548	GUGC	23263486	European	2012	NA	NA	3.8e-43	NA	69374	-	-	-	-	GRASP
	C	T	C reactive protein	NCIT_C64548	Shah	23505291	European	2013	NA	NA	5.41e-09	NA	8356	-	-	-	-	GRASP
	C	T	FVII	NCIT_C2187	Taylor	21676895	Mixed	2011	NA	NA	1.7e-28	NA	20300	-	-	-	-	GRASP
	C	T	FVII activity	NCIT_C2187	Taylor	21676895	Mixed	2011	NA	NA	5.6e-25	NA	20300	-	-	-	-	GRASP
	C	T	FVII in plasma	NCIT_C2187	Smith NL	20231535	European	2010	NA	NA	6.2e-24	NA	23608	-	-	-	-	GRASP
	C	T	Fasting blood glucose	EFO_0004465	MAGIC	20081857	European	2010	NA	NA	4.3e-13	NA	15234	-	-	-	-	GRASP
	C	T	Fasting blood glucose	EFO_0004465	MAGIC	20081858	European	2010	NA	NA	4.252e-13	NA	46186	-	-	-	-	GRASP
	C	T	Fasting blood glucose	EFO_0004465	MAGIC	22885924	European	2012	NA	NA	2.17e-41	NA	133010	-	-	-	-	GRASP
	C	T	Fasting blood glucose	EFO_0004465	GUGC	23263486	European	2012	NA	NA	4.3e-13	NA	69374	-	-	-	-	GRASP
	C	T	Fasting insulin	HP_0008283	MAGIC	22885924	European	2012	NA	NA	2.74e-22	NA	133010	-	-	-	-	GRASP
	C	T	Gamma glutamyl transferase	NCIT_C64847	Chambers JC	22001757	Mixed	2011	NA	NA	3.9e-13	NA	61089	-	-	-	-	GRASP
	C	T	HDL cholesterol mean size lipoprotein fraction concentration	EFO_0004612	Chasman DI	19936222	European	2009	NA	NA	7.2e-10	NA	17296	-	-	-	-	GRASP
	C	T	HDL cholesterol small lipoprotein fraction concentration	EFO_0004612	Chasman DI	19936222	European	2009	NA	NA	8.39e-21	NA	17296	-	-	-	-	GRASP
	C	T	HDL cholesterol total lipoprotein fraction concentration	EFO_0004612	Chasman DI	19936222	European	2009	NA	NA	6.3e-36	NA	17296	-	-	-	-	GRASP
	C	T	HDL cholesterol total lipoprotein fraction concentration in fasting sample	EFO_0004612	Chasman DI	19936222	European	2009	NA	NA	8e-28	NA	17296	-	-	-	-	GRASP
	C	T	Hypertriglyceridemia	EFO_0004211	Johansen CT	20657596	European	2010	NA	NA	6.5e-09	NA	1660	-	-	-	-	GRASP
	C	T	Hypertriglyceridemia	EFO_0004211	Weissglas Volkov D	23505323	Hispanic	2013	NA	NA	2.2e-13	NA	2240	-	-	-	-	GRASP
	C	T	IFT172 expression in Lymphocytes lymphoblastoid cell lines tissue	-	CKDGen	20383146	European	2010	NA	NA	7e-12	NA	67093	-	-	-	-	GRASP
	C	T	IFT172 gene expression in adipose tissue	HP_0009003;NCIT_C19563	Chambers JC	22001757	Mixed	2011	NA	NA	1.5e-50	NA	61089	-	-	-	-	GRASP
	C	T	IFT172 gene expression in human liver	GO_1901148	GLGC	20686565	Mixed	2010	NA	NA	7e-32	NA	100184	-	-	-	-	GRASP
	C	T	IFT172 gene expression in human omental fat	-	GLGC	20686565	Mixed	2010	NA	NA	2e-65	NA	100184	-	-	-	-	GRASP
	C	T	IFT172 gene expression in liver	GO_1901148;NCIT_C20783	Chambers JC	22001757	Mixed	2011	NA	NA	1e-29	NA	61089	-	-	-	-	GRASP
	C	T	IFT172 gene expression in peripheral blood leucocytes	NCIT_C36215;NCIT_C36249	Chambers JC	22001757	Mixed	2011	NA	NA	1.4e-57	NA	61089	-	-	-	-	GRASP
	C	T	IFT172 trancript levels in human subcutaneous fat	HP_0009003;HP_0009017	GLGC	20686565	Mixed	2010	NA	NA	8e-54	NA	100184	-	-	-	-	GRASP
	C	T	Lipoprotein associated phospholipase A2 mass Lp2	NCIT_C120638;NCIT_C122066	Chu AY	23118302	European	2012	NA	NA	9.4e-09	NA	6851	-	-	-	-	GRASP
	C	T	Metabolic syndrome domains Elevated plasma glucose	NCIT_C84442	Avery	22022282	Mixed	2011	NA	NA	1.2e-08	NA	25755	-	-	-	-	GRASP
	C	T	Metabolic syndrome domains Multivariate analysis	NCIT_C84442	Avery	22022282	Mixed	2011	NA	NA	8.1e-16	NA	25755	-	-	-	-	GRASP
	C	T	Plasma C reactive protein female	EFO_0004458	Ridker PM	18439548	European	2008	NA	NA	3.57e-14	NA	6345	-	-	-	-	GRASP
	C	T	Plasma docosapentaenoic acid levels	NCIT_C68347;CHEBI_61204	Lemaitre RN	21829377	European	2011	NA	NA	1.44e-08	NA	8866	-	-	-	-	GRASP
	C	T	Plasma palmitoleic acid	NCIT_C68408	Wu JH	23362303	European	2013	NA	NA	3.75e-09	NA	8961	-	-	-	-	GRASP
	C	T	Plasma protein C levels	HP_0010896	Tang W	20802025	European	2010	NA	NA	2.04e-17	NA	8048	-	-	-	-	GRASP
	C	T	Platelet count PLT	EFO_0004309	Gieger C	22139419	European	2011	NA	NA	9.12e-10	NA	18600	-	-	-	-	GRASP
	C	T	Serum albumin	NCIT_C28187	Osman W	22558069	East Asian	2012	NA	NA	3.1e-09	NA	9103	-	-	-	-	GRASP
	C	T	Serum albumin	NCIT_C28187	Franceschini N	23022100	Mixed	2012	NA	NA	4.1e-19	NA	62570	-	-	-	-	GRASP
	C	T	Serum creatinine	EFO_0004518	CKDGen	20383146	European	2010	NA	NA	3.4e-12	NA	67093	-	-	-	-	GRASP
	C	T	Serum creatinine estimated glomerular filtration rate eGFR	NCIT_C110935;HP_0012213	CKDGen	20383146	European	2010	NA	NA	3e-14	NA	67093	-	-	-	-	GRASP
	C	T	Serum creatinine estimated glomerular filtration rate eGFR	NCIT_C110935;HP_0012213	Pattaro C	22479191	European	2012	NA	NA	4.48e-12	NA	74354	-	-	-	-	GRASP
	C	T	Serum creatinine estimated glomerular filtration rate eGFR age 65	NCIT_C110935;HP_0012213	Pattaro C	22479191	European	2012	NA	NA	4.3e-14	NA	74354	-	-	-	-	GRASP
	C	T	Serum creatinine estimated glomerular filtration rate eGFR females	NCIT_C110935;HP_0012213	Pattaro C	22479191	European	2012	NA	NA	3.8e-12	NA	74354	-	-	-	-	GRASP
	C	T	Serum creatinine estimated glomerular filtration rate eGFR no diabetes	NCIT_C110935;HP_0012213	CKDGen	20383146	European	2010	NA	NA	3.8e-10	NA	67093	-	-	-	-	GRASP
	C	T	Serum creatinine estimated glomerular filtration rate eGFR no hypertension	NCIT_C110935;HP_0012213	CKDGen	20383146	European	2010	NA	NA	6.2e-09	NA	67093	-	-	-	-	GRASP
	C	T	Serum creatinine estimated glomerular filtration rate eGFR without diabetes	NCIT_C110935;HP_0012213	Pattaro C	22479191	European	2012	NA	NA	7.7e-11	NA	74354	-	-	-	-	GRASP
	C	T	Serum creatinine estimated glomerular filtration rate eGFR without hypertension	NCIT_C110935;HP_0012213	Pattaro C	22479191	European	2012	NA	NA	9.7e-10	NA	74354	-	-	-	-	GRASP
	C	T	Serum urate	NCIT_C64814	Yang Q	20884846	European	2010	NA	NA	5.9e-17	NA	28283	-	-	-	-	GRASP
	C	T	Serum urate	NCIT_C64814	Tin A	21768215	African	2011	NA	NA	7.66e-14	NA	8651	-	-	-	-	GRASP
	C	T	Serum urate	NCIT_C64814	GUGC	23263486	European	2012	NA	NA	1.25e-44	NA	69374	-	-	-	-	GRASP
	C	T	Total cholesterol	NCIT_C61032;NCIT_C105586	Barber M	20339536	European	2010	NA	NA	4.986e-15	NA	3928	-	-	-	-	GRASP
	C	T	Total cholesterol	NCIT_C61032;NCIT_C105586	GLGC	20686565	Mixed	2010	NA	NA	4.4e-28	NA	100184	-	-	-	-	GRASP
	C	T	Total cholesterol	NCIT_C61032;NCIT_C105586	Asselbergs	23063622	European	2012	NA	NA	2.33e-19	NA	66240	-	-	-	-	GRASP
	C	T	Triglycerides	-	Willer CJ	18193043	European	2008	NA	NA	5.6e-22	NA	8656	-	-	-	-	GRASP
	C	T	Triglycerides	-	Chambers JC	18454146	Mixed	2008	NA	NA	3.9e-08	NA	2684	-	-	-	-	GRASP
	C	T	Triglycerides	EFO_0004530	Kathiresan S	19060906	European	2008	NA	NA	1.66e-33	NA	19840	-	-	-	-	GRASP
	C	T	Triglycerides	-	Aulchenko YS	19060911	European	2008	NA	NA	5.17e-17	NA	22562	-	-	-	-	GRASP
	C	T	Triglycerides	-	Kamatani Y	20139978	East Asian	2010	NA	NA	1.11e-11	NA	14700	-	-	-	-	GRASP
	C	T	Triglycerides	-	GLGC	20686565	Mixed	2010	NA	NA	1.3e-139	NA	100184	-	-	-	-	GRASP
	C	T	Triglycerides	-	Middelberg RP	21943158	European	2011	NA	NA	2e-08	NA	11683	-	-	-	-	GRASP
	C	T	Triglycerides	-	Musunuru	22629316	Mixed	2012	NA	NA	6.79e-35	NA	44957	-	-	-	-	GRASP
	C	T	Triglycerides	-	Asselbergs	23063622	European	2012	NA	NA	4.05e-88	NA	66240	-	-	-	-	GRASP
	C	T	Triglycerides	-	Elbers	23236364	Mixed	2012	NA	NA	1.34e-08	NA	9813	-	-	-	-	GRASP
	C	T	Triglycerides	-	Weissglas Volkov D	23505323	Hispanic	2013	NA	NA	1.1e-13	NA	2240	-	-	-	-	GRASP
	C	T	Triglycerides by NMR lipoprotein fraction	NCIT_C906	Chasman DI	19936222	European	2009	NA	NA	2.9e-35	NA	17296	-	-	-	-	GRASP
	C	T	Triglycerides by NMR lipoprotein fraction in fasting sample	-	Chasman DI	19936222	European	2009	NA	NA	3.48e-29	NA	17296	-	-	-	-	GRASP
	C	T	Triglycerides change with statins	NCIT_C906	Barber M	20339536	European	2010	NA	NA	5e-15	NA	3928	-	-	-	-	GRASP
	C	T	Triglycerides females	-	Musunuru	22629316	Mixed	2012	NA	NA	1.75e-20	NA	44957	-	-	-	-	GRASP
	C	T	Triglycerides in females	HP_0000868	Asselbergs	23063622	European	2012	NA	NA	3.9e-38	NA	66240	-	-	-	-	GRASP
	C	T	Triglycerides in males	HP_0012041;HP_0000033	Asselbergs	23063622	European	2012	NA	NA	1.17e-42	NA	66240	-	-	-	-	GRASP
	C	T	Triglycerides lipoprotein fraction	NCIT_C906	Chasman DI	19936222	European	2009	NA	NA	1e-37	NA	17296	-	-	-	-	GRASP
	C	T	Triglycerides lipoprotein fraction in fasting sample	NCIT_C906	Chasman DI	19936222	European	2009	NA	NA	4.45e-32	NA	17296	-	-	-	-	GRASP
	C	T	Triglycerides ln	NCIT_C906	Chasman	19802338	European	2008	NA	NA	1.3e-16	NA	6382	-	-	-	-	GRASP
	C	T	Triglycerides ln	-	Asselbergs	23063622	European	2012	NA	NA	5.08e-98	NA	66240	-	-	-	-	GRASP
	C	T	Triglycerides males	-	Musunuru	22629316	Mixed	2012	NA	NA	1.27e-18	NA	44957	-	-	-	-	GRASP
	C	T	Triglycerides mmoll	NCIT_C906	Sabatti C	19060910	European	2008	NA	NA	5.18e-11	NA	4763	-	-	-	-	GRASP
	C	T	Uric acid	NCIT_C62652;CHEBI_27226	Kolz M	19503597	European	2009	NA	NA	1.82e-09	NA	28141	-	-	-	-	GRASP
	C	T	VLDL cholesterol large lipoprotein fraction concentration	EFO_0008317	Chasman DI	19936222	European	2009	NA	NA	2.79e-28	NA	17296	-	-	-	-	GRASP
	C	T	VLDL cholesterol large lipoprotein fraction concentration in fasting sample	EFO_0008317	Chasman DI	19936222	European	2009	NA	NA	3.6e-24	NA	17296	-	-	-	-	GRASP
	C	T	VLDL cholesterol mean size lipoprotein fraction concentration	EFO_0008317	Chasman DI	19936222	European	2009	NA	NA	7.6e-16	NA	17296	-	-	-	-	GRASP
	C	T	VLDL cholesterol mean size lipoprotein fraction concentration in fasting sample	EFO_0008317	Chasman DI	19936222	European	2009	NA	NA	6.2e-14	NA	17296	-	-	-	-	GRASP
	C	T	VLDL cholesterol medium lipoprotein fraction concentration	EFO_0008317	Chasman DI	19936222	European	2009	NA	NA	3.67e-17	NA	17296	-	-	-	-	GRASP
	C	T	VLDL cholesterol medium lipoprotein fraction concentration in fasting sample	EFO_0008317	Chasman DI	19936222	European	2009	NA	NA	6.1e-15	NA	17296	-	-	-	-	GRASP
	C	T	VLDL cholesterol total lipoprotein fraction concentration	EFO_0008317	Chasman DI	19936222	European	2009	NA	NA	7.78e-17	NA	17296	-	-	-	-	GRASP
	C	T	Serum urate	EFO_0004531	GUGC	23263486	European	2012	-0.077	0.0055	1.309e-40	-	110195	0	110195	48	mg/dl	GUGC_Urate_EUR_2012
	C	T	Fasting glucose	EFO_0004465	MAGIC	22885924	European	2012	0.029	0.0021	2.17e-41	+	133010	0	133010	66	mmol/l	MAGIC_FG-METABO_EUR_2012
	C	T	Fasting glucose	EFO_0004465	MAGIC	20081858	European	2010	0.027	0.0037	4.252e-13	+	46186	0	46186	21	mmol/l	MAGIC_FG_EUR_2010
	C	T	log Fasting insulin	EFO_0004466	MAGIC	22885924	European	2012	0.019	0.0026	3.84e-14	+	108557	0	108557	56	pmol/l	MAGIC_FI-METABO_EUR_2012
	C	T	log Fasting insulin adjusted for BMI	EFO_0008037	MAGIC	22885924	European	2012	0.021	0.0021	2.74e-22	+	108557	0	108557	56	pmol/l	MAGIC_FIadjBMI_EUR_2012
	C	T	Alcohol consumption	EFO_0007878	Clarke TK	28937693	European	2017	-0.028	0.002924	1e-21	-	-	-	-	-	unit decrease	NHGRI-EBI_GWAS_Catalog
	C	T	Alcohol consumption in current drinkers	EFO_0007878	Clarke TK	28937693	European	2017	0.03	0.002977	7e-24	+	-	-	-	-	unit decrease	NHGRI-EBI_GWAS_Catalog
	C	T	Blood metabolite levels	EFO_0005664	Shin SY	24816252	European	2014	-0.044	0.002358	1e-77	-	-	-	-	-	unit decrease	NHGRI-EBI_GWAS_Catalog
	C	T	Blood metabolite levels	EFO_0005664	Shin SY	24816252	European	2014	-0.013	0.001731	6e-14	-	-	-	-	-	unit increase	NHGRI-EBI_GWAS_Catalog
	C	T	Blood metabolite levels	EFO_0005664;EFO_0006957	Korostishevsky M	25898920	European	2015	NA	NA	6e-56	NA	-	-	-	-	-	NHGRI-EBI_GWAS_Catalog
	C	T	Blood metabolite ratios	EFO_0005664	Shin SY	24816252	European	2014	-0.041	0.001581	3e-148	-	-	-	-	-	unit increase	NHGRI-EBI_GWAS_Catalog
	C	T	C reactive protein levels	EFO_0004458	Dehghan A	21300955	European	2011	-0.072	0.005437	5e-40	-	-	-	-	-	unit increase	NHGRI-EBI_GWAS_Catalog
	C	T	C reactive protein levels or total cholesterol levels pleiotropy	EFO_0004574;EFO_0004458	Ligthart S	27286809	Unspecified	2016	NA	NA	3e-63	NA	-	-	-	-	-	NHGRI-EBI_GWAS_Catalog
	C	T	C reactive protein levels or triglyceride levels pleiotropy	EFO_0004530;EFO_0004458	Ligthart S	27286809	Unspecified	2016	NA	NA	4e-151	NA	-	-	-	-	-	NHGRI-EBI_GWAS_Catalog
	C	T	Cardiovascular disease risk factors	EFO_0004611	Middelberg RP	21943158	European	2011	-0.082	0.01461	2e-08	-	-	-	-	-	mmol/l increase	NHGRI-EBI_GWAS_Catalog
	C	T	Cholesterol total	EFO_0004574	GLGC	20686565	Mixed	2010	-1.91	0.1779	7e-27	-	-	-	-	-	mg/dL increase	NHGRI-EBI_GWAS_Catalog
	C	T	Cholesterol total	EFO_0004574	GLGC	24097068	European	2013	-0.051	0.003744	3e-42	-	-	-	-	-	unit increase	NHGRI-EBI_GWAS_Catalog
	C	T	Cholesterol total	EFO_0004574	Surakka I	25961943	European	2015	-0.045	0.006169	3e-13	-	-	-	-	-	SD increase	NHGRI-EBI_GWAS_Catalog
	C	T	Chronic kidney disease	EFO_0004617;EFO_0003884	CKDGen	20383146	European	2010	-0.01	0.001316	3e-14	-	-	-	-	-	ml/min/1.73m2 increase	NHGRI-EBI_GWAS_Catalog
	C	T	Crohns disease	EFO_0000384	de Lange KM	28067908	Mixed	2017	NA	NA	6e-11	NA	-	-	-	-	log OR	NHGRI-EBI_GWAS_Catalog
	C	T	Glomerular filtration rate	EFO_0005208	Mahajan A	27588450	Mixed	2016	0.872	0.1161	6e-14	+	-	-	-	-	unit decrease	NHGRI-EBI_GWAS_Catalog
	C	T	Glomerular filtration rate creatinine	EFO_0005208;EFO_0004518	CKDGen	26831199	European	2016	-0.0068	0.0008949	3e-14	-	-	-	-	-	unit increase	NHGRI-EBI_GWAS_Catalog
	C	T	Glomerular filtration rate in non diabetics creatinine	EFO_0005208;EFO_0004518	CKDGen	26831199	European	2016	-0.0065	0.000924	2e-12	-	-	-	-	-	unit increase	NHGRI-EBI_GWAS_Catalog
	C	T	Glycemic traits pregnancy	EFO_0004465	Hayes MG	23903356	Mixed	2013	-0.0044	0.0006111	6e-13	-	-	-	-	-	unit decrease	NHGRI-EBI_GWAS_Catalog
	C	T	Glycemic traits pregnancy	EFO_0004465	Hayes MG	23903356	Mixed	2013	-0.0116	0.001773	6e-11	-	-	-	-	-	unit decrease	NHGRI-EBI_GWAS_Catalog
	C	T	Gout	EFO_0004274	Matsuo H	25646370	East Asian	2015	NA	NA	2e-12	NA	-	-	-	-	-	NHGRI-EBI_GWAS_Catalog
	C	T	Gout	EFO_0004274	Nakayama A	27899376	East Asian	2016	-0.27	0.04141	7e-11	-	-	-	-	-	log OR	NHGRI-EBI_GWAS_Catalog
	C	T	Granulocyte count	EFO_0007987	Astle W	27863252	European	2016	0.03151	0.003657	7e-18	+	-	-	-	-	unit decrease	NHGRI-EBI_GWAS_Catalog
	C	T	Hematocrit	EFO_0004348	Astle W	27863252	European	2016	0.02209	0.003595	8e-10	+	-	-	-	-	unit increase	NHGRI-EBI_GWAS_Catalog
	C	T	Hematological and biochemical traits	EFO_0004348	Kamatani Y	20139978	East Asian	2010	0.085	0.01445	4e-09	+	-	-	-	-	unit decrease	NHGRI-EBI_GWAS_Catalog
	C	T	High light scatter reticulocyte percentage of red cells	EFO_0007986	Astle W	27863252	European	2016	0.03532	0.003653	4e-22	+	-	-	-	-	unit decrease	NHGRI-EBI_GWAS_Catalog
	C	T	Hypertriglyceridemia	EFO_0004211	Johansen CT	20657596	European	2010	-0.5596	0.09664	7e-09	-	-	-	-	-	log OR	NHGRI-EBI_GWAS_Catalog
	C	T	Hypertriglyceridemia	EFO_0004530	Weissglas Volkov D	23505323	Hispanic	2013	NA	NA	2e-13	NA	-	-	-	-	-	NHGRI-EBI_GWAS_Catalog
	C	T	Inflammatory bowel disease	EFO_0003767	IBDGC	26192919	European	2015	-0.07711	0.009964	1e-14	-	-	-	-	-	log OR	NHGRI-EBI_GWAS_Catalog
	C	T	Lipid metabolism phenotypes	EFO_0004529	Chasman DI	19936222	European	2009	NA	NA	3e-29	NA	-	-	-	-	-	NHGRI-EBI_GWAS_Catalog
	C	T	Lipid metabolism phenotypes	EFO_0004529	Chasman DI	19936222	European	2009	NA	NA	4e-24	NA	-	-	-	-	-	NHGRI-EBI_GWAS_Catalog
	C	T	Lipid metabolism phenotypes	EFO_0004529	Chasman DI	19936222	European	2009	NA	NA	3e-28	NA	-	-	-	-	-	NHGRI-EBI_GWAS_Catalog
	C	T	Lipid metabolism phenotypes	EFO_0004529	Chasman DI	19936222	European	2009	NA	NA	4e-32	NA	-	-	-	-	-	NHGRI-EBI_GWAS_Catalog
	C	T	Lipid metabolism phenotypes	EFO_0004529	Chasman DI	19936222	European	2009	NA	NA	3e-35	NA	-	-	-	-	-	NHGRI-EBI_GWAS_Catalog
	C	T	Lipid metabolism phenotypes	EFO_0004529	Chasman DI	19936222	European	2009	NA	NA	1e-37	NA	-	-	-	-	-	NHGRI-EBI_GWAS_Catalog
	C	T	Liver enzyme levels gamma glutamyl transferase	EFO_0004532	Chambers JC	22001757	Mixed	2011	-3.2	0.441	4e-13	-	-	-	-	-	% increase	NHGRI-EBI_GWAS_Catalog
	C	T	Lymphocyte counts	EFO_0004587	Astle W	27863252	European	2016	0.02574	0.00366	2e-12	+	-	-	-	-	unit decrease	NHGRI-EBI_GWAS_Catalog
	C	T	Metabolic traits	EFO_0004530	Sabatti C	19060910	European	2008	-0.09	0.01439	4e-10	-	-	-	-	-	mmol/l increase	NHGRI-EBI_GWAS_Catalog
	C	T	Metabolite levels	EFO_0004725	Kettunen J	22286219	European	2012	NA	NA	3e-18	NA	-	-	-	-	-	NHGRI-EBI_GWAS_Catalog
	C	T	Metabolite levels	EFO_0004723	Inouye M	22916037	European	2012	NA	NA	1e-12	NA	-	-	-	-	-	NHGRI-EBI_GWAS_Catalog
	C	T	Metabolite levels small molecules and protein measures	EFO_0005664;EFO_0004747;EFO_0005134	Kettunen J	27005778	European	2016	0.1	0.009506	7e-26	+	-	-	-	-	unit decrease	NHGRI-EBI_GWAS_Catalog
	C	T	Myeloid white cell count	EFO_0007988	Astle W	27863252	European	2016	0.02869	0.003666	5e-15	+	-	-	-	-	unit decrease	NHGRI-EBI_GWAS_Catalog
	C	T	Neutrophil count	EFO_0004833	Astle W	27863252	European	2016	0.03308	0.00364	1e-19	+	-	-	-	-	unit decrease	NHGRI-EBI_GWAS_Catalog
	C	T	Non albumin protein levels	EFO_0004747	Osman W	22558069	East Asian	2012	0.08	0.01349	3e-09	+	-	-	-	-	unit decrease	NHGRI-EBI_GWAS_Catalog
	C	T	Nonalcoholic fatty liver disease	EFO_0003095	Kawaguchi T	29385134	East Asian	2018	-0.3221	0.05272	1e-09	-	-	-	-	-	log OR	NHGRI-EBI_GWAS_Catalog
	C	T	Plasma lactate levels	EFO_0007745	Tin A	26433129	Mixed	2015	-0.08	0.005266	4e-52	-	-	-	-	-	unit increase	NHGRI-EBI_GWAS_Catalog
	C	T	Plasma lactate levels	EFO_0007745	Tin A	26433129	Mixed	2015	-0.08	0.00553	2e-47	-	-	-	-	-	unit increase	NHGRI-EBI_GWAS_Catalog
	C	T	Platelet count	EFO_0004309	Astle W	27863252	European	2016	0.0386	0.003705	2e-25	+	-	-	-	-	unit decrease	NHGRI-EBI_GWAS_Catalog
	C	T	Platelet counts	-	Gieger C	22139419	European	2011	-2.334	0.381	9e-10	-	-	-	-	-	10^9/l increase	NHGRI-EBI_GWAS_Catalog
	C	T	Plateletcrit	EFO_0007985	Astle W	27863252	European	2016	0.0356	0.003718	1e-21	+	-	-	-	-	unit decrease	NHGRI-EBI_GWAS_Catalog
	C	T	Red cell distribution width	EFO_0005192	Astle W	27863252	European	2016	0.02457	0.003601	9e-12	+	-	-	-	-	unit increase	NHGRI-EBI_GWAS_Catalog
	C	T	Renal overload gout	EFO_0004274	Nakayama A	27899376	East Asian	2016	-0.3001	0.05132	5e-09	-	-	-	-	-	log OR	NHGRI-EBI_GWAS_Catalog
	C	T	Resting heart rate	EFO_0004351	Eppinga RN	27798624	Mixed	2016	0.2746	0.03374	4e-16	+	-	-	-	-	unit decrease	NHGRI-EBI_GWAS_Catalog
	C	T	Serum albumin level	EFO_0004535	Franceschini N	23022100	Mixed	2012	-0.0124	0.001632	3e-14	-	-	-	-	-	unit increase	NHGRI-EBI_GWAS_Catalog
	C	T	Serum albumin level	EFO_0004535	Franceschini N	23022100	Mixed	2012	-0.027	0.004811	2e-08	-	-	-	-	-	unit increase	NHGRI-EBI_GWAS_Catalog
	C	T	Serum albumin level	EFO_0004535	Franceschini N	23022100	Mixed	2012	-0.0138	0.001544	4e-19	-	-	-	-	-	unit increase	NHGRI-EBI_GWAS_Catalog
	C	T	Serum alpha1 antitrypsin levels	EFO_0005415	Setoh K	26174136	East Asian	2015	2.05	0.2508	3e-16	+	-	-	-	-	mg dl-1 increase	NHGRI-EBI_GWAS_Catalog
	C	T	Sum basophil neutrophil counts	EFO_0004833;EFO_0005090	Astle W	27863252	European	2016	0.03252	0.003649	5e-19	+	-	-	-	-	unit decrease	NHGRI-EBI_GWAS_Catalog
	C	T	Sum neutrophil eosinophil counts	EFO_0004833;EFO_0004842	Astle W	27863252	European	2016	0.03203	0.003657	2e-18	+	-	-	-	-	unit decrease	NHGRI-EBI_GWAS_Catalog
	C	T	Triglyceride levels	EFO_0004530	Spracklen CN	28334899	East Asian	2017	-0.115	0.003384	4e-253	-	-	-	-	-	unit increase	NHGRI-EBI_GWAS_Catalog
	C	T	Triglycerides	EFO_0004530	Kathiresan S	19060906	European	2008	-0.12	0.01029	2e-31	-	-	-	-	-	SD increase	NHGRI-EBI_GWAS_Catalog
	C	T	Triglycerides	EFO_0004530	Kamatani Y	20139978	East Asian	2010	0.101	0.01484	1e-11	+	-	-	-	-	unit decrease	NHGRI-EBI_GWAS_Catalog
	C	T	Triglycerides	EFO_0004530	GLGC	20686565	Mixed	2010	-8.76	0.357	6e-133	-	-	-	-	-	mg/dL increase	NHGRI-EBI_GWAS_Catalog
	C	T	Triglycerides	EFO_0004530	GLGC	24097068	European	2013	-0.115	0.00348	2e-239	-	-	-	-	-	mg/dL increase	NHGRI-EBI_GWAS_Catalog
	C	T	Triglycerides	EFO_0004530	Surakka I	25961943	European	2015	-0.123	0.006184	5e-88	-	-	-	-	-	SD increase	NHGRI-EBI_GWAS_Catalog
	C	T	Two hour glucose challenge	EFO_0004307	MAGIC	20081857	European	2010	-0.07	0.01111	3e-10	-	-	-	-	-	mmol/L increase	NHGRI-EBI_GWAS_Catalog
	C	T	Urate levels	EFO_0004531	GUGC	23263486	European	2012	-0.074	0.005274	1e-44	-	-	-	-	-	mg/dl increase	NHGRI-EBI_GWAS_Catalog
	C	T	Waist circumference and related phenotypes	EFO_0004342	Chambers JC	18454146	Mixed	2008	NA	NA	4e-08	NA	-	-	-	-	-	NHGRI-EBI_GWAS_Catalog
	C	T	White blood cell count	EFO_0004308	Astle W	27863252	European	2016	0.03411	0.003649	9e-21	+	-	-	-	-	unit decrease	NHGRI-EBI_GWAS_Catalog
	C	T	Alcohol intake frequency	EFO_0004329	Neale B	UKBB	European	2017	-0.048	0.003633	7.599e-40	-	336965	0	336965	1	-	Neale-B_UKBB_EUR_2017
	C	T	Alcohol intake versus 10 years previously	EFO_0004329	Neale B	UKBB	European	2017	-0.01242	0.001887	4.747e-11	-	313248	0	313248	1	-	Neale-B_UKBB_EUR_2017
	C	T	Arm fat-free mass left	-	Neale B	UKBB	European	2017	0.01965	0.001579	1.487e-35	+	331159	0	331159	1	IVNT	Neale-B_UKBB_EUR_2017
	C	T	Arm fat-free mass right	-	Neale B	UKBB	European	2017	0.02004	0.001547	2.283e-38	+	331221	0	331221	1	IVNT	Neale-B_UKBB_EUR_2017
	C	T	Arm predicted mass left	-	Neale B	UKBB	European	2017	0.01948	0.001573	3.228e-35	+	331146	0	331146	1	IVNT	Neale-B_UKBB_EUR_2017
	C	T	Arm predicted mass right	-	Neale B	UKBB	European	2017	0.01989	0.001542	4.462e-38	+	331216	0	331216	1	IVNT	Neale-B_UKBB_EUR_2017
	C	T	Basal metabolic rate	EFO_0007777	Neale B	UKBB	European	2017	0.02018	0.001646	1.605e-34	+	331307	0	331307	1	IVNT	Neale-B_UKBB_EUR_2017
	C	T	Comparative height size at age 10	-	Neale B	UKBB	European	2017	0.01465	0.001696	5.724e-18	+	332021	0	332021	1	-	Neale-B_UKBB_EUR_2017
	C	T	Daytime dozing or sleeping	EFO_0000614;EFO_0005855	Neale B	UKBB	European	2017	-0.007797	0.001228	2.192e-10	-	336082	0	336082	1	IVNT	Neale-B_UKBB_EUR_2017
	C	T	Diabetes diagnosed by doctor	EFO_0000400	Neale B	UKBB	European	2017	0.003817	0.0005326	7.624e-13	+	336473	16183	320290	1	risk diff	Neale-B_UKBB_EUR_2017
	C	T	Height	EFO_0004339	Neale B	UKBB	European	2017	0.01674	0.001765	2.476e-21	+	336474	0	336474	1	IVNT	Neale-B_UKBB_EUR_2017
	C	T	Impedance of arm left	-	Neale B	UKBB	European	2017	-0.01918	0.001754	7.789e-28	-	331292	0	331292	1	IVNT	Neale-B_UKBB_EUR_2017
	C	T	Impedance of arm right	-	Neale B	UKBB	European	2017	-0.01881	0.001746	4.805e-27	-	331279	0	331279	1	IVNT	Neale-B_UKBB_EUR_2017
	C	T	Impedance of leg left	-	Neale B	UKBB	European	2017	-0.0211	0.002264	1.19e-20	-	331296	0	331296	1	IVNT	Neale-B_UKBB_EUR_2017
	C	T	Impedance of leg right	-	Neale B	UKBB	European	2017	-0.02049	0.002247	7.686e-20	-	331301	0	331301	1	IVNT	Neale-B_UKBB_EUR_2017
	C	T	Impedance of whole body	-	Neale B	UKBB	European	2017	-0.02163	0.001893	3.214e-30	-	331284	0	331284	1	IVNT	Neale-B_UKBB_EUR_2017
	C	T	Leg fat-free mass left	-	Neale B	UKBB	European	2017	0.01842	0.001635	2.011e-29	+	331258	0	331258	1	IVNT	Neale-B_UKBB_EUR_2017
	C	T	Leg fat-free mass right	-	Neale B	UKBB	European	2017	0.01843	0.001634	1.73e-29	+	331285	0	331285	1	IVNT	Neale-B_UKBB_EUR_2017
	C	T	Leg predicted mass left	-	Neale B	UKBB	European	2017	0.01824	0.001624	2.833e-29	+	331253	0	331253	1	IVNT	Neale-B_UKBB_EUR_2017
	C	T	Leg predicted mass right	-	Neale B	UKBB	European	2017	0.01839	0.001624	1.026e-29	+	331285	0	331285	1	IVNT	Neale-B_UKBB_EUR_2017
	C	T	Medication for cholesterol, blood pressure or diabetes: cholesterol lowering medication	EFO_0007056	Neale B	UKBB	European	2017	-0.01216	0.001551	4.582e-15	-	154702	35840	118862	1	risk diff	Neale-B_UKBB_EUR_2017
	C	T	Number of self-reported non-cancer illnesses	EFO_0009801	Neale B	UKBB	European	2017	-0.01122	0.002052	4.534e-08	-	337159	0	337159	1	-	Neale-B_UKBB_EUR_2017
	C	T	Pulse rate	EFO_0004326	Neale B	UKBB	European	2017	-0.02788	0.002559	1.233e-27	-	317756	0	317756	1	IVNT	Neale-B_UKBB_EUR_2017
	C	T	Pulse rate	EFO_0004326	Neale B	UKBB	European	2017	-0.02641	0.004339	1.149e-09	-	110153	0	110153	1	IVNT	Neale-B_UKBB_EUR_2017
	C	T	Relative age of first facial hair	EFO_0007822	Neale B	UKBB	European	2017	-0.008943	0.00162	3.412e-08	-	151113	0	151113	1	-	Neale-B_UKBB_EUR_2017
	C	T	Self-reported diabetes	EFO_0000400	Neale B	UKBB	European	2017	0.003066	0.0004829	2.161e-10	+	337159	13243	323916	1	risk diff	Neale-B_UKBB_EUR_2017
	C	T	Self-reported gout	EFO_0004274	Neale B	UKBB	European	2017	-0.00323	0.0002936	3.826e-28	-	337159	4807	332352	1	risk diff	Neale-B_UKBB_EUR_2017
	C	T	Self-reported high cholesterol	EFO_0008111	Neale B	UKBB	European	2017	-0.01023	0.000814	3.174e-36	-	337159	41296	295863	1	risk diff	Neale-B_UKBB_EUR_2017
	C	T	Sitting height	EFO_0004339	Neale B	UKBB	European	2017	0.01941	0.00192	5.038e-24	+	336172	0	336172	1	IVNT	Neale-B_UKBB_EUR_2017
	C	T	Sodium in urine	EFO_0009282	Neale B	UKBB	European	2017	-0.01953	0.002418	6.68e-16	-	326831	0	326831	1	IVNT	Neale-B_UKBB_EUR_2017
	C	T	Treatment with allopurinol	EFO_0007056	Neale B	UKBB	European	2017	-0.002605	0.0002624	3.236e-23	-	337159	3819	333340	1	risk diff	Neale-B_UKBB_EUR_2017
	C	T	Treatment with atorvastatin	EFO_0007056	Neale B	UKBB	European	2017	-0.00323	0.0004254	3.15e-14	-	337159	10167	326992	1	risk diff	Neale-B_UKBB_EUR_2017
	C	T	Treatment with cholesterol lowering medication	EFO_0007056	Neale B	UKBB	European	2017	-0.008473	0.001132	7.056e-14	-	180203	22705	157498	1	risk diff	Neale-B_UKBB_EUR_2017
	C	T	Treatment with simvastatin	EFO_0007056	Neale B	UKBB	European	2017	-0.004792	0.0007876	1.173e-09	-	337159	38492	298667	1	risk diff	Neale-B_UKBB_EUR_2017
	C	T	Trunk fat-free mass	-	Neale B	UKBB	European	2017	0.02196	0.001564	9.385e-45	+	331030	0	331030	1	IVNT	Neale-B_UKBB_EUR_2017
	C	T	Trunk predicted mass	-	Neale B	UKBB	European	2017	0.02192	0.001559	6.871e-45	+	330995	0	330995	1	IVNT	Neale-B_UKBB_EUR_2017
	C	T	Weight	EFO_0004338	Neale B	UKBB	European	2017	0.01778	0.00217	2.53e-16	+	336227	0	336227	1	IVNT	Neale-B_UKBB_EUR_2017
	C	T	Whole body fat-free mass	-	Neale B	UKBB	European	2017	0.02108	0.00157	4.395e-41	+	331291	0	331291	1	IVNT	Neale-B_UKBB_EUR_2017
	C	T	Whole body water mass	-	Neale B	UKBB	European	2017	0.02132	0.001572	7.137e-42	+	331315	0	331315	1	IVNT	Neale-B_UKBB_EUR_2017
	C	T	Age at menopause	EFO_0004704;EFO_0004703	ReproGen	26414677	European	2015	-0.13	0.02	1e-09	-	69360	0	69360	33	years	ReproGen_Age-at-Menopause_EUR_2015
	C	T	Triglycerides	EFO_0004530	Spracklen CN	28334899	East Asian	2017	-0.1079	0.0111	9.59e-22	-	17329	0	17329	13	IVNT	Spracklen-CN_Triglycerides_EAS_2017
	C	T	Blood proteins	-	Osman W	22558069	East Asian	2012	NA	NA	3e-09	NA	-	-	-	-	-	dbGaP
	C	T	C reactive protein	NCIT_C64548	Dehghan A	21300955	European	2011	NA	NA	5e-40	NA	-	-	-	-	-	dbGaP
	C	T	Cholesterol	EFO_1001380	GLGC	20686565	Mixed	2010	NA	NA	7e-27	NA	-	-	-	-	-	dbGaP
	C	T	Gamma glutamyltransferase	NCIT_C26943	Chambers JC	22001757	Mixed	2011	NA	NA	4e-13	NA	-	-	-	-	-	dbGaP
	C	T	Glucose tolerance test	NCIT_C45946	MAGIC	20081857	European	2010	NA	NA	3e-10	NA	-	-	-	-	-	dbGaP
	C	T	Hypertriglyceridemia	EFO_0004211	Johansen CT	20657596	European	2010	NA	NA	7e-09	NA	-	-	-	-	-	dbGaP
	C	T	Kidney diseases	EFO_0003884;EFO_0003086	CKDGen	20383146	European	2010	NA	NA	3e-14	NA	-	-	-	-	-	dbGaP
	C	T	Metabolism	HP_0003119;HP_0012278	Kettunen J	22286219	European	2012	NA	NA	3e-18	NA	-	-	-	-	-	dbGaP
	C	T	Triglycerides	-	Chambers JC	18454146	Mixed	2008	NA	NA	4e-08	NA	-	-	-	-	-	dbGaP
	C	T	Triglycerides	-	Kathiresan S	19060906	European	2008	NA	NA	2e-31	NA	-	-	-	-	-	dbGaP
	C	T	Triglycerides	-	Sabatti C	19060910	European	2008	NA	NA	3.561e-10	NA	-	-	-	-	-	dbGaP
	C	T	Triglycerides	-	Sabatti C	19060910	European	2008	NA	NA	4e-10	NA	-	-	-	-	-	dbGaP
	C	T	Triglycerides	-	GLGC	20686565	Mixed	2010	NA	NA	6e-133	NA	-	-	-	-	-	dbGaP
	C	T	Triglycerides	-	Middelberg RP	21943158	European	2011	NA	NA	2e-08	NA	-	-	-	-	-	dbGaP
rs56094641	A	G	Body mass index females	EFO_0004340	Akiyama M	28892062	East Asian	2017	-0.07878	0.006542	2.113e-33	-	82438	0	82438	3	IVNT	Akiyama-M_BMI-F_EAS_2017
	A	G	Body mass index males	EFO_0004340	Akiyama M	28892062	East Asian	2017	-0.08017	0.005967	3.721e-41	-	90992	0	90992	3	IVNT	Akiyama-M_BMI-M_EAS_2017
	A	G	Body mass index	EFO_0004340	Akiyama M	28892062	East Asian	2017	-0.07912	0.004408	5.061e-72	-	173430	0	173430	3	IVNT	Akiyama-M_BMI_EAS_2017
	A	G	Type II diabetes	EFO_0001360	DIAGRAM	26551672	European	2015	-0.1293	0.01278	3.9e-24	-	84780	27206	57574	23	log OR	DIAGRAM_T2D-METABO_EUR_2015
	A	G	Type II diabetes	EFO_0001360	DIAGRAM	28566273	European	2017	-0.13	0.012	5.9e-25	-	159208	26676	132532	18	log OR	DIAGRAM_T2D_EUR_2017
	A	G	Age at menarche	EFO_0004703	Neale B	UKBB	European	2017	0.0326	0.002523	3.699e-38	+	176008	0	176008	1	-	Neale-B_UKBB_EUR_2017
	A	G	Alcohol intake frequency	EFO_0004329	Neale B	UKBB	European	2017	-0.02201	0.003622	1.224e-09	-	336965	0	336965	1	-	Neale-B_UKBB_EUR_2017
	A	G	Arm fat mass left	-	Neale B	UKBB	European	2017	-0.06473	0.002424	6.787e-157	-	331164	0	331164	1	IVNT	Neale-B_UKBB_EUR_2017
	A	G	Arm fat mass right	-	Neale B	UKBB	European	2017	-0.0643	0.002424	6.478e-155	-	331226	0	331226	1	IVNT	Neale-B_UKBB_EUR_2017
	A	G	Arm fat percentage left	-	Neale B	UKBB	European	2017	-0.04447	0.001873	1.564e-124	-	331198	0	331198	1	IVNT	Neale-B_UKBB_EUR_2017
	A	G	Arm fat percentage right	-	Neale B	UKBB	European	2017	-0.04393	0.001882	1.896e-120	-	331249	0	331249	1	IVNT	Neale-B_UKBB_EUR_2017
	A	G	Arm fat-free mass left	-	Neale B	UKBB	European	2017	-0.03642	0.001573	1.626e-118	-	331159	0	331159	1	IVNT	Neale-B_UKBB_EUR_2017
	A	G	Arm fat-free mass right	-	Neale B	UKBB	European	2017	-0.03464	0.001542	1.002e-111	-	331221	0	331221	1	IVNT	Neale-B_UKBB_EUR_2017
	A	G	Arm predicted mass left	-	Neale B	UKBB	European	2017	-0.03595	0.001567	2.54e-116	-	331146	0	331146	1	IVNT	Neale-B_UKBB_EUR_2017
	A	G	Arm predicted mass right	-	Neale B	UKBB	European	2017	-0.03494	0.001536	2.219e-114	-	331216	0	331216	1	IVNT	Neale-B_UKBB_EUR_2017
	A	G	Average weekly beer plus cider intake	EFO_0004329	Neale B	UKBB	European	2017	0.01294	0.002043	2.416e-10	+	241447	0	241447	1	-	Neale-B_UKBB_EUR_2017
	A	G	Basal metabolic rate	EFO_0007777	Neale B	UKBB	European	2017	-0.04099	0.00164	1.149e-137	-	331307	0	331307	1	IVNT	Neale-B_UKBB_EUR_2017
	A	G	Body fat percentage	EFO_0007800	Neale B	UKBB	European	2017	-0.03947	0.001897	5.021e-96	-	331117	0	331117	1	IVNT	Neale-B_UKBB_EUR_2017
	A	G	Body mass index	EFO_0004340	Neale B	UKBB	European	2017	-0.07229	0.002447	1.26e-191	-	336107	0	336107	1	IVNT	Neale-B_UKBB_EUR_2017
	A	G	Comparative body size at age 10	-	Neale B	UKBB	European	2017	-0.04867	0.001693	1.403e-181	-	331693	0	331693	1	-	Neale-B_UKBB_EUR_2017
	A	G	Comparative height size at age 10	-	Neale B	UKBB	European	2017	-0.009291	0.00169	3.89e-08	-	332021	0	332021	1	-	Neale-B_UKBB_EUR_2017
	A	G	Diabetes diagnosed by doctor	EFO_0000400	Neale B	UKBB	European	2017	-0.005181	0.0005308	1.67e-22	-	336473	16183	320290	1	risk diff	Neale-B_UKBB_EUR_2017
	A	G	Getting up in morning	EFO_0004870	Neale B	UKBB	European	2017	-0.01046	0.001902	3.772e-08	-	336501	0	336501	1	-	Neale-B_UKBB_EUR_2017
	A	G	Heel bone mineral density	EFO_0009270	Neale B	UKBB	European	2017	-0.01891	0.003174	2.555e-09	-	194398	0	194398	1	IVNT	Neale-B_UKBB_EUR_2017
	A	G	Hip circumference	EFO_0005093	Neale B	UKBB	European	2017	-0.06107	0.00245	5.266e-137	-	336601	0	336601	1	IVNT	Neale-B_UKBB_EUR_2017
	A	G	Illnesses of father: diabetes	EFO_0000400	Neale B	UKBB	European	2017	-0.004914	0.0007713	1.875e-10	-	293407	28197	265210	1	risk diff	Neale-B_UKBB_EUR_2017
	A	G	Impedance of arm left	-	Neale B	UKBB	European	2017	0.03702	0.001748	1.533e-99	+	331292	0	331292	1	IVNT	Neale-B_UKBB_EUR_2017
	A	G	Impedance of arm right	-	Neale B	UKBB	European	2017	0.03677	0.00174	5.28e-99	+	331279	0	331279	1	IVNT	Neale-B_UKBB_EUR_2017
	A	G	Impedance of leg left	-	Neale B	UKBB	European	2017	0.05965	0.002255	5.699e-154	+	331296	0	331296	1	IVNT	Neale-B_UKBB_EUR_2017
	A	G	Impedance of leg right	-	Neale B	UKBB	European	2017	0.05729	0.002238	2.312e-144	+	331301	0	331301	1	IVNT	Neale-B_UKBB_EUR_2017
	A	G	Impedance of whole body	-	Neale B	UKBB	European	2017	0.04991	0.001886	4.112e-154	+	331284	0	331284	1	IVNT	Neale-B_UKBB_EUR_2017
	A	G	Leg fat mass left	-	Neale B	UKBB	European	2017	-0.05118	0.001955	7.165e-151	-	331275	0	331275	1	IVNT	Neale-B_UKBB_EUR_2017
	A	G	Leg fat mass right	-	Neale B	UKBB	European	2017	-0.05187	0.001978	1.932e-151	-	331293	0	331293	1	IVNT	Neale-B_UKBB_EUR_2017
	A	G	Leg fat percentage left	-	Neale B	UKBB	European	2017	-0.03185	0.001547	4.493e-94	-	331278	0	331278	1	IVNT	Neale-B_UKBB_EUR_2017
	A	G	Leg fat percentage right	-	Neale B	UKBB	European	2017	-0.03223	0.001567	6.794e-94	-	331296	0	331296	1	IVNT	Neale-B_UKBB_EUR_2017
	A	G	Leg fat-free mass left	-	Neale B	UKBB	European	2017	-0.04223	0.001629	4.878e-148	-	331258	0	331258	1	IVNT	Neale-B_UKBB_EUR_2017
	A	G	Leg fat-free mass right	-	Neale B	UKBB	European	2017	-0.04056	0.001628	8.144e-137	-	331285	0	331285	1	IVNT	Neale-B_UKBB_EUR_2017
	A	G	Leg predicted mass left	-	Neale B	UKBB	European	2017	-0.04186	0.001618	1.943e-147	-	331253	0	331253	1	IVNT	Neale-B_UKBB_EUR_2017
	A	G	Leg predicted mass right	-	Neale B	UKBB	European	2017	-0.04029	0.001618	9.173e-137	-	331285	0	331285	1	IVNT	Neale-B_UKBB_EUR_2017
	A	G	Medication for cholesterol, blood pressure or diabetes: none of the above	EFO_0007056	Neale B	UKBB	European	2017	0.01069	0.001729	6.393e-10	+	154702	103004	51698	1	risk diff	Neale-B_UKBB_EUR_2017
	A	G	Morning or evening person	EFO_0008328	Neale B	UKBB	European	2017	0.02206	0.002436	1.372e-19	+	301143	0	301143	1	-	Neale-B_UKBB_EUR_2017
	A	G	Relative age of first facial hair	EFO_0007822	Neale B	UKBB	European	2017	0.00883	0.001615	4.6e-08	+	151113	0	151113	1	-	Neale-B_UKBB_EUR_2017
	A	G	Self-reported breast cancer	EFO_0000305	Neale B	UKBB	European	2017	0.002144	0.0003624	3.326e-09	+	337159	7480	329679	1	risk diff	Neale-B_UKBB_EUR_2017
	A	G	Self-reported diabetes	EFO_0000400	Neale B	UKBB	European	2017	-0.004091	0.0004814	1.925e-17	-	337159	13243	323916	1	risk diff	Neale-B_UKBB_EUR_2017
	A	G	Self-reported hypertension	EFO_0000537	Neale B	UKBB	European	2017	-0.008591	0.001086	2.621e-15	-	337159	87690	249469	1	risk diff	Neale-B_UKBB_EUR_2017
	A	G	Sleep duration	EFO_0005271	Neale B	UKBB	European	2017	0.01096	0.001913	1.004e-08	+	335410	0	335410	1	-	Neale-B_UKBB_EUR_2017
	A	G	Snoring	EFO_0008341	Neale B	UKBB	European	2017	0.00743	0.00122	1.127e-09	+	314449	117812	196637	1	risk diff	Neale-B_UKBB_EUR_2017
	A	G	Sodium in urine	EFO_0009282	Neale B	UKBB	European	2017	-0.01763	0.002411	2.628e-13	-	326831	0	326831	1	IVNT	Neale-B_UKBB_EUR_2017
	A	G	Treatment with blood pressure medication	EFO_0007056	Neale B	UKBB	European	2017	-0.007386	0.001291	1.054e-08	-	180203	31488	148715	1	risk diff	Neale-B_UKBB_EUR_2017
	A	G	Treatment with metformin	EFO_0007056	Neale B	UKBB	European	2017	-0.003335	0.0003864	6.124e-18	-	337159	8392	328767	1	risk diff	Neale-B_UKBB_EUR_2017
	A	G	Trunk fat mass	EFO_0005409	Neale B	UKBB	European	2017	-0.05819	0.002491	1.386e-120	-	331093	0	331093	1	IVNT	Neale-B_UKBB_EUR_2017
	A	G	Trunk fat percentage	-	Neale B	UKBB	European	2017	-0.04284	0.002275	4.538e-79	-	331113	0	331113	1	IVNT	Neale-B_UKBB_EUR_2017
	A	G	Trunk fat-free mass	-	Neale B	UKBB	European	2017	-0.03121	0.001559	4.01e-89	-	331030	0	331030	1	IVNT	Neale-B_UKBB_EUR_2017
	A	G	Trunk predicted mass	-	Neale B	UKBB	European	2017	-0.03112	0.001554	3.718e-89	-	330995	0	330995	1	IVNT	Neale-B_UKBB_EUR_2017
	A	G	Usual walking pace	EFO_0008002	Neale B	UKBB	European	2017	0.01003	0.001513	3.395e-11	+	335349	0	335349	1	-	Neale-B_UKBB_EUR_2017
	A	G	Vascular or heart problems diagnosed by doctor: high blood pressure	EFO_0004325	Neale B	UKBB	European	2017	-0.008659	0.001101	3.77e-15	-	336683	91033	245650	1	risk diff	Neale-B_UKBB_EUR_2017
	A	G	Vascular or heart problems diagnosed by doctor: none of the above	-	Neale B	UKBB	European	2017	0.008515	0.001131	5.139e-14	+	336683	236530	100153	1	risk diff	Neale-B_UKBB_EUR_2017
	A	G	Waist circumference	EFO_0004342	Neale B	UKBB	European	2017	-0.05628	0.002191	2.368e-145	-	336639	0	336639	1	IVNT	Neale-B_UKBB_EUR_2017
	A	G	Weight	EFO_0004338	Neale B	UKBB	European	2017	-0.06002	0.002161	1.542e-169	-	336227	0	336227	1	IVNT	Neale-B_UKBB_EUR_2017
	A	G	Whole body fat mass	-	Neale B	UKBB	European	2017	-0.06081	0.002414	6.57e-140	-	330762	0	330762	1	IVNT	Neale-B_UKBB_EUR_2017
	A	G	Whole body fat-free mass	-	Neale B	UKBB	European	2017	-0.03655	0.001565	1.287e-120	-	331291	0	331291	1	IVNT	Neale-B_UKBB_EUR_2017
	A	G	Whole body water mass	-	Neale B	UKBB	European	2017	-0.03697	0.001567	5.411e-123	-	331315	0	331315	1	IVNT	Neale-B_UKBB_EUR_2017
rs6957745	C	T	Granulocyte percentage of myeloid white cells	EFO_0004586	Astle W	27863252	European	2016	-0.02947	0.004465	4.129e-11	-	173480	0	173480	2	IVNT	Astle-W_Blood-Cell-Traits_EUR_2016
	C	T	High light scatter percentage of red cells	EFO_0004586	Astle W	27863252	European	2016	-0.03386	0.004482	4.257e-14	-	173480	0	173480	2	IVNT	Astle-W_Blood-Cell-Traits_EUR_2016
	C	T	High light scatter reticulocyte count	EFO_0004586	Astle W	27863252	European	2016	-0.03457	0.004483	1.234e-14	-	173480	0	173480	2	IVNT	Astle-W_Blood-Cell-Traits_EUR_2016
	C	T	Monocyte percentage of white cells	EFO_0004586	Astle W	27863252	European	2016	0.03084	0.004453	4.31e-12	+	173480	0	173480	2	IVNT	Astle-W_Blood-Cell-Traits_EUR_2016
	C	T	Reticulocyte count	EFO_0004586	Astle W	27863252	European	2016	-0.03485	0.004491	8.549e-15	-	173480	0	173480	2	IVNT	Astle-W_Blood-Cell-Traits_EUR_2016
	C	T	Reticulocyte fraction of red cells	EFO_0004586	Astle W	27863252	European	2016	-0.03455	0.004488	1.372e-14	-	173480	0	173480	2	IVNT	Astle-W_Blood-Cell-Traits_EUR_2016
	C	T	Granulocyte percentage of myeloid white cells	EFO_0007997	Astle W	27863252	European	2016	0.02947	0.004462	4e-11	+	-	-	-	-	unit decrease	NHGRI-EBI_GWAS_Catalog
	C	T	Monocyte percentage of white cells	EFO_0007989	Astle W	27863252	European	2016	0.03084	0.004446	4e-12	+	-	-	-	-	unit increase	NHGRI-EBI_GWAS_Catalog
	C	T	Arm fat-free mass left	-	Neale B	UKBB	European	2017	0.01434	0.001921	8.372e-14	+	331159	0	331159	1	IVNT	Neale-B_UKBB_EUR_2017
	C	T	Arm fat-free mass right	-	Neale B	UKBB	European	2017	0.01571	0.001883	7.242e-17	+	331221	0	331221	1	IVNT	Neale-B_UKBB_EUR_2017
	C	T	Arm predicted mass left	-	Neale B	UKBB	European	2017	0.01481	0.001914	1.018e-14	+	331146	0	331146	1	IVNT	Neale-B_UKBB_EUR_2017
	C	T	Arm predicted mass right	-	Neale B	UKBB	European	2017	0.01543	0.001876	1.979e-16	+	331216	0	331216	1	IVNT	Neale-B_UKBB_EUR_2017
	C	T	Basal metabolic rate	EFO_0007777	Neale B	UKBB	European	2017	0.01388	0.002003	4.243e-12	+	331307	0	331307	1	IVNT	Neale-B_UKBB_EUR_2017
	C	T	Hip circumference	EFO_0005093	Neale B	UKBB	European	2017	0.0199	0.002992	2.915e-11	+	336601	0	336601	1	IVNT	Neale-B_UKBB_EUR_2017
	C	T	Impedance of arm left	-	Neale B	UKBB	European	2017	-0.0153	0.002134	7.558e-13	-	331292	0	331292	1	IVNT	Neale-B_UKBB_EUR_2017
	C	T	Impedance of arm right	-	Neale B	UKBB	European	2017	-0.01587	0.002125	8.144e-14	-	331279	0	331279	1	IVNT	Neale-B_UKBB_EUR_2017
	C	T	Impedance of whole body	-	Neale B	UKBB	European	2017	-0.01565	0.002304	1.095e-11	-	331284	0	331284	1	IVNT	Neale-B_UKBB_EUR_2017
	C	T	Leg fat-free mass left	-	Neale B	UKBB	European	2017	0.01219	0.00199	8.871e-10	+	331258	0	331258	1	IVNT	Neale-B_UKBB_EUR_2017
	C	T	Leg fat-free mass right	-	Neale B	UKBB	European	2017	0.01291	0.001989	8.62e-11	+	331285	0	331285	1	IVNT	Neale-B_UKBB_EUR_2017
	C	T	Leg predicted mass left	-	Neale B	UKBB	European	2017	0.0122	0.001976	6.77e-10	+	331253	0	331253	1	IVNT	Neale-B_UKBB_EUR_2017
	C	T	Leg predicted mass right	-	Neale B	UKBB	European	2017	0.01279	0.001976	9.635e-11	+	331285	0	331285	1	IVNT	Neale-B_UKBB_EUR_2017
	C	T	Sitting height	EFO_0004339	Neale B	UKBB	European	2017	0.0165	0.002336	1.611e-12	+	336172	0	336172	1	IVNT	Neale-B_UKBB_EUR_2017
	C	T	Sodium in urine	EFO_0009282	Neale B	UKBB	European	2017	-0.01648	0.002942	2.109e-08	-	326831	0	326831	1	IVNT	Neale-B_UKBB_EUR_2017
	C	T	Trunk fat-free mass	-	Neale B	UKBB	European	2017	0.01455	0.001903	2.138e-14	+	331030	0	331030	1	IVNT	Neale-B_UKBB_EUR_2017
	C	T	Trunk predicted mass	-	Neale B	UKBB	European	2017	0.01469	0.001897	9.569e-15	+	330995	0	330995	1	IVNT	Neale-B_UKBB_EUR_2017
	C	T	Whole body fat-free mass	-	Neale B	UKBB	European	2017	0.01424	0.001911	9.321e-14	+	331291	0	331291	1	IVNT	Neale-B_UKBB_EUR_2017
	C	T	Whole body water mass	-	Neale B	UKBB	European	2017	0.01442	0.001913	4.861e-14	+	331315	0	331315	1	IVNT	Neale-B_UKBB_EUR_2017
rs7148387	A	G	Impedance of leg right	-	Neale B	UKBB	European	2017	0.01261	0.002235	1.697e-08	+	331301	0	331301	1	IVNT	Neale-B_UKBB_EUR_2017
	A	G	Leg fat-free mass right	-	Neale B	UKBB	European	2017	-0.008899	0.001626	4.446e-08	-	331285	0	331285	1	IVNT	Neale-B_UKBB_EUR_2017
	A	G	Leg predicted mass right	-	Neale B	UKBB	European	2017	-0.008877	0.001616	3.921e-08	-	331285	0	331285	1	IVNT	Neale-B_UKBB_EUR_2017
rs838133	G	A	Mean platelet volume	EFO_0004586	Astle W	27863252	European	2016	0.0245	0.003811	1.284e-10	+	173480	0	173480	2	IVNT	Astle-W_Blood-Cell-Traits_EUR_2016
	G	A	Total cholesterol	EFO_0004574	GLGC	24097068	European	2013	-0.034	0.0058	4.989e-08	-	93067	0	93067	60	IVNT	GLGC_TC_EUR_2013
	G	A	Total cholesterol	EFO_0004574	GLGC	20686565	Mixed	2010	-0.0322	0.0059	3.648e-08	-	100184	0	100184	46	Z-score	GLGC_TC_Mixed_2010
	G	A	Percentage of total caloric intake from macronutrients protein	EFO_0003939	Chu AY	23372041	European	2013	NA	NA	7.9e-09	NA	33533	-	-	-	-	GRASP
	G	A	Total cholesterol	NCIT_C61032;NCIT_C105586	GLGC	20686565	Mixed	2010	NA	NA	3.648e-08	NA	100184	-	-	-	-	GRASP
	G	A	Dietary macronutrient intake	EFO_0003939	Chu AY	23372041	European	2013	-0.11	0.01907	8e-09	-	-	-	-	-	percent decrease	NHGRI-EBI_GWAS_Catalog
	G	A	Homocysteine levels	EFO_0004578	van Meurs JB	23824729	European	2013	-0.0422	0.007287	7e-09	-	-	-	-	-	unit increase	NHGRI-EBI_GWAS_Catalog
	G	A	Cholelithiasis	EFO_0004799	Neale B	UKBB	European	2017	-0.001961	0.0003586	4.542e-08	-	337199	6986	330213	1	risk diff	Neale-B_UKBB_EUR_2017
	G	A	Hip circumference	EFO_0005093	Neale B	UKBB	European	2017	0.01493	0.002489	1.994e-09	+	336601	0	336601	1	IVNT	Neale-B_UKBB_EUR_2017
	G	A	Self-reported high cholesterol	EFO_0008111	Neale B	UKBB	European	2017	-0.004597	0.0008238	2.412e-08	-	337159	41296	295863	1	risk diff	Neale-B_UKBB_EUR_2017
	G	A	Sitting height	EFO_0004339	Neale B	UKBB	European	2017	0.01154	0.001943	2.892e-09	+	336172	0	336172	1	IVNT	Neale-B_UKBB_EUR_2017
	G	A	Sodium in urine	EFO_0009282	Neale B	UKBB	European	2017	0.02	0.002447	3.086e-16	+	326831	0	326831	1	IVNT	Neale-B_UKBB_EUR_2017
Oily fish intake
snp	a1	a2	trait	efo	study	pmid	ancestry	year	beta	se	p	direction	n	n_cases	n_controls	n_studies	unit	dataset
rs10510554	C	T	Body mass index adjsuted for physical activity in males	EFO_0004340	GIANT	28448500	Mixed	2017	0.0311	0.0052	2.28e-09	+	84416	0	84416	52	IVNT	GIANT_BMI-adjusted-PA-M_Mixed_2017
	C	T	Body mass index adjusted for physical activity	EFO_0004340	GIANT	28448500	European	2017	0.0228	0.0038	1.64e-09	+	180267	0	180267	57	IVNT	GIANT_BMI-adjusted-PA_EUR_2017
	C	T	Body mass index adjusted for physical activity	EFO_0004340	GIANT	28448500	Mixed	2017	0.0233	0.0036	6.48e-11	+	200295	0	200295	60	IVNT	GIANT_BMI-adjusted-PA_Mixed_2017
	C	T	Body mass index	EFO_0004340	GIANT	25673413	European	2015	0.0183	0.0031	4.18e-09	+	321404	0	321404	114	IVNT	GIANT_BMI_EUR_2015
	C	T	Body mass index	EFO_0004340	GIANT	25673413	Mixed	2015	0.0179	0.003	1.85e-09	+	336688	0	336688	125	IVNT	GIANT_BMI_Mixed_2015
	C	T	Weight	EFO_0004338	GIANT	23754948	European	2013	0.02523	0.004524	2.43e-08	+	125909	0	125909	46	IVNT	GIANT_Weight_EUR_2013
	C	T	Body mass index	EFO_0008002;EFO_0004340	GIANT	28448500	European	2017	0.0233	0.003561	6e-11	+	-	-	-	-	kg/m	NHGRI-EBI_GWAS_Catalog
	C	T	Body mass index	EFO_0008002;EFO_0004340	GIANT	28448500	European	2017	0.0228	0.003801	2e-09	+	-	-	-	-	kg/m	NHGRI-EBI_GWAS_Catalog
	C	T	Body mass index	EFO_0004340	Akiyama M	28892062	East Asian	2017	0.016	0.002293	3e-12	+	-	-	-	-	kg/m	NHGRI-EBI_GWAS_Catalog
	C	T	Body mass index joint analysis main effects and physical activity interaction	EFO_0008002;EFO_0004340	GIANT	28448500	European	2017	NA	NA	2e-11	NA	-	-	-	-	-	NHGRI-EBI_GWAS_Catalog
	C	T	Arm fat mass right	-	Neale B	UKBB	European	2017	0.01325	0.002408	3.79e-08	+	331226	0	331226	1	IVNT	Neale-B_UKBB_EUR_2017
	C	T	Arm fat-free mass left	-	Neale B	UKBB	European	2017	0.009925	0.001562	2.13e-10	+	331159	0	331159	1	IVNT	Neale-B_UKBB_EUR_2017
	C	T	Arm fat-free mass right	-	Neale B	UKBB	European	2017	0.009779	0.001531	1.71e-10	+	331221	0	331221	1	IVNT	Neale-B_UKBB_EUR_2017
	C	T	Arm predicted mass left	-	Neale B	UKBB	European	2017	0.009831	0.001557	2.69e-10	+	331146	0	331146	1	IVNT	Neale-B_UKBB_EUR_2017
	C	T	Arm predicted mass right	-	Neale B	UKBB	European	2017	0.00907	0.001526	2.79e-09	+	331216	0	331216	1	IVNT	Neale-B_UKBB_EUR_2017
	C	T	Basal metabolic rate	EFO_0007777	Neale B	UKBB	European	2017	0.01204	0.001629	1.5e-13	+	331307	0	331307	1	IVNT	Neale-B_UKBB_EUR_2017
	C	T	Impedance of leg left	-	Neale B	UKBB	European	2017	-0.01509	0.002241	1.63e-11	-	331296	0	331296	1	IVNT	Neale-B_UKBB_EUR_2017
	C	T	Impedance of leg right	-	Neale B	UKBB	European	2017	-0.01595	0.002223	7.42e-13	-	331301	0	331301	1	IVNT	Neale-B_UKBB_EUR_2017
	C	T	Impedance of whole body	-	Neale B	UKBB	European	2017	-0.01048	0.001874	2.28e-08	-	331284	0	331284	1	IVNT	Neale-B_UKBB_EUR_2017
	C	T	Leg fat-free mass left	-	Neale B	UKBB	European	2017	0.01217	0.001618	5.54e-14	+	331258	0	331258	1	IVNT	Neale-B_UKBB_EUR_2017
	C	T	Leg fat-free mass right	-	Neale B	UKBB	European	2017	0.01289	0.001618	1.63e-15	+	331285	0	331285	1	IVNT	Neale-B_UKBB_EUR_2017
	C	T	Leg predicted mass left	-	Neale B	UKBB	European	2017	0.01209	0.001607	5.42e-14	+	331253	0	331253	1	IVNT	Neale-B_UKBB_EUR_2017
	C	T	Leg predicted mass right	-	Neale B	UKBB	European	2017	0.01268	0.001607	3.02e-15	+	331285	0	331285	1	IVNT	Neale-B_UKBB_EUR_2017
	C	T	Trunk fat-free mass	-	Neale B	UKBB	European	2017	0.01054	0.001548	9.88e-12	+	331030	0	331030	1	IVNT	Neale-B_UKBB_EUR_2017
	C	T	Trunk predicted mass	-	Neale B	UKBB	European	2017	0.01056	0.001543	7.78e-12	+	330995	0	330995	1	IVNT	Neale-B_UKBB_EUR_2017
	C	T	Weight	EFO_0004338	Neale B	UKBB	European	2017	0.0146	0.002147	1.06e-11	+	336227	0	336227	1	IVNT	Neale-B_UKBB_EUR_2017
	C	T	Whole body fat-free mass	-	Neale B	UKBB	European	2017	0.01153	0.001554	1.19e-13	+	331291	0	331291	1	IVNT	Neale-B_UKBB_EUR_2017
	C	T	Whole body water mass	-	Neale B	UKBB	European	2017	0.01162	0.001556	8.43e-14	+	331315	0	331315	1	IVNT	Neale-B_UKBB_EUR_2017
rs10513136	A	G	Body mass index adjusted for physical activity	EFO_0004340	GIANT	28448500	Mixed	2017	0.044	0.008	3.25e-08	+	187648	0	187648	60	IVNT	GIANT_BMI-adjusted-PA_Mixed_2017
	A	G	Body mass index adjusted for smoking	EFO_0004340	GIANT	28443625	European	2017	0.0462	0.0083	2.22e-08	+	167257	0	167257	73	IVNT	GIANT_BMI-adjusted-Smoking_EUR_2017
	A	G	Body mass index adjusted for smoking	EFO_0004340	GIANT	28443625	Mixed	2017	0.0462	0.0079	4.86e-09	+	189489	0	189489	79	IVNT	GIANT_BMI-adjusted-Smoking_Mixed_2017
	A	G	Height	EFO_0004339	GIANT	25282103	European	2014	-0.044	0.0067	2.9e-11	-	236340	0	236340	79	Z-score	GIANT_Height_EUR_2014
	A	G	Arm fat percentage left	-	Neale B	UKBB	European	2017	0.02096	0.003719	1.74e-08	+	331198	0	331198	1	IVNT	Neale-B_UKBB_EUR_2017
	A	G	Body mass index	EFO_0004340	Neale B	UKBB	European	2017	0.03143	0.00486	9.94e-11	+	336107	0	336107	1	IVNT	Neale-B_UKBB_EUR_2017
	A	G	Comparative body size at age 10	-	Neale B	UKBB	European	2017	0.01954	0.003363	6.19e-09	+	331693	0	331693	1	-	Neale-B_UKBB_EUR_2017
	A	G	Leg fat percentage right	-	Neale B	UKBB	European	2017	0.01722	0.003112	3.11e-08	+	331296	0	331296	1	IVNT	Neale-B_UKBB_EUR_2017
rs12855717	C	T	Ever smoked	EFO_0006527	Neale B	UKBB	European	2017	-0.006607	0.001194	3.17e-08	-	336067	202585	133482	1	risk diff	Neale-B_UKBB_EUR_2017
	C	T	Height	EFO_0004339	Neale B	UKBB	European	2017	0.009504	0.001734	4.23e-08	+	336474	0	336474	1	IVNT	Neale-B_UKBB_EUR_2017
rs12983532	C	T	Arm fat mass left	-	Neale B	UKBB	European	2017	0.01664	0.002779	2.14e-09	+	331164	0	331164	1	IVNT	Neale-B_UKBB_EUR_2017
	C	T	Arm fat mass right	-	Neale B	UKBB	European	2017	0.01651	0.002778	2.79e-09	+	331226	0	331226	1	IVNT	Neale-B_UKBB_EUR_2017
	C	T	Arm fat percentage left	-	Neale B	UKBB	European	2017	0.0134	0.002146	4.32e-10	+	331198	0	331198	1	IVNT	Neale-B_UKBB_EUR_2017
	C	T	Arm fat percentage right	-	Neale B	UKBB	European	2017	0.01286	0.002156	2.47e-09	+	331249	0	331249	1	IVNT	Neale-B_UKBB_EUR_2017
	C	T	Body fat percentage	EFO_0007800	Neale B	UKBB	European	2017	0.01259	0.002174	7.08e-09	+	331117	0	331117	1	IVNT	Neale-B_UKBB_EUR_2017
	C	T	Body mass index	EFO_0004340	Neale B	UKBB	European	2017	0.01629	0.002805	6.36e-09	+	336107	0	336107	1	IVNT	Neale-B_UKBB_EUR_2017
	C	T	Leg fat mass left	-	Neale B	UKBB	European	2017	0.01242	0.002241	2.96e-08	+	331275	0	331275	1	IVNT	Neale-B_UKBB_EUR_2017
	C	T	Trunk fat mass	EFO_0005409	Neale B	UKBB	European	2017	0.01676	0.002855	4.33e-09	+	331093	0	331093	1	IVNT	Neale-B_UKBB_EUR_2017
	C	T	Trunk fat percentage	-	Neale B	UKBB	European	2017	0.01525	0.002606	4.88e-09	+	331113	0	331113	1	IVNT	Neale-B_UKBB_EUR_2017
	C	T	Waist circumference	EFO_0004342	Neale B	UKBB	European	2017	0.01479	0.002512	3.88e-09	+	336639	0	336639	1	IVNT	Neale-B_UKBB_EUR_2017
	C	T	Whole body fat mass	-	Neale B	UKBB	European	2017	0.01645	0.002767	2.79e-09	+	330762	0	330762	1	IVNT	Neale-B_UKBB_EUR_2017
rs1421085	C	T	Body mass index females	EFO_0004340	Akiyama M	28892062	East Asian	2017	0.07861	0.00654	2.82e-33	+	82438	0	82438	3	IVNT	Akiyama-M_BMI-F_EAS_2017
	C	T	Body mass index males	EFO_0004340	Akiyama M	28892062	East Asian	2017	0.08008	0.005966	4.42e-41	+	90992	0	90992	3	IVNT	Akiyama-M_BMI-M_EAS_2017
	C	T	Body mass index	EFO_0004340	Akiyama M	28892062	East Asian	2017	0.07898	0.004407	8.41e-72	+	173430	0	173430	3	IVNT	Akiyama-M_BMI_EAS_2017
	C	T	Type II diabetes	EFO_0001360	DIAGRAM	26551672	European	2015	0.1302	0.01276	1.8e-24	+	84780	27206	57574	23	log OR	DIAGRAM_T2D-METABO_EUR_2015
	C	T	Type II diabetes	EFO_0001360	DIAGRAM	22885922	European	2012	0.1044	0.01839	1.7e-09	+	69033	12171	56862	12	log OR	DIAGRAM_T2D_EUR_2012
	C	T	Type II diabetes	EFO_0001360	DIAGRAM	28566273	European	2017	0.12	0.013	3.8e-23	+	159208	26676	132532	18	log OR	DIAGRAM_T2D_EUR_2017
	C	T	Type II diabetes	EFO_0001360	DIAGRAM	24509480	Mixed	2014	0.1044	0.01379	4.4e-11	+	110452	26488	83964	4	log OR	DIAGRAM_T2D_Mixed_2014
	C	T	Childhood BMI	EFO_0004340	EGGC	26604143	European	2016	0.0734	0.0082	3.2e-19	+	33427	0	33427	20	SDS	EGGC_Childhood-BMI_EUR_2016
	C	T	Childhood obesity	EFO_0001073	EGGC	22484627	European	2012	0.191	0.027	1.4e-12	+	13848	5530	8318	14	log OR	EGGC_Childhood-Obesity_EUR_2012
	C	T	Body mass index in physically active females	EFO_0004340	GIANT	28448500	Mixed	2017	0.0686	0.0053	6.13e-38	+	83585	0	83585	53	IVNT	GIANT_BMI-Active-F_Mixed_2017
	C	T	Body mass index in physically active males	EFO_0004340	GIANT	28448500	Mixed	2017	0.0774	0.0062	9.25e-36	+	58331	0	58331	52	IVNT	GIANT_BMI-Active-M_Mixed_2017
	C	T	Body mass index in physically active indivdiuals	EFO_0004340	GIANT	28448500	European	2017	0.0739	0.0042	0	+	136963	0	136963	57	IVNT	GIANT_BMI-Active_EUR_2017
	C	T	Body mass index in physically active indivdiuals	EFO_0004340	GIANT	28448500	Mixed	2017	0.0727	0.0042	0	+	142035	0	142035	60	IVNT	GIANT_BMI-Active_Mixed_2017
	C	T	Body mass index in females greater than 50 years of age	EFO_0004340	GIANT	26426971	European	2015	0.077	0.0049	3.2e-56	+	103046	0	103046	114	IVNT	GIANT_BMI-F-GT-50_EUR_2015
	C	T	Body mass index in females less than or equal to 50 years of age	EFO_0004340	GIANT	26426971	European	2015	0.085	0.0061	2.8e-44	+	64362	0	64362	114	IVNT	GIANT_BMI-F-LE-50_EUR_2015
	C	T	Body mass index in females	EFO_0004340	GIANT	23754948	European	2013	0.076	0.0063	6e-34	+	67939	0	67939	46	IVNT	GIANT_BMI-F_EUR_2013
	C	T	Body mass index in females	EFO_0004340	GIANT	25673413	Mixed	2015	0.0783	0.0041	1.48e-82	+	168615	0	168615	107	IVNT	GIANT_BMI-F_Mixed_2015
	C	T	Body mass index in physically inactive females	EFO_0004340	GIANT	28448500	Mixed	2017	0.1039	0.0102	1.84e-24	+	24369	0	24369	53	IVNT	GIANT_BMI-Inactive-F_Mixed_2017
	C	T	Body mass index in physically inactive males	EFO_0004340	GIANT	28448500	Mixed	2017	0.0828	0.0117	1.31e-12	+	17101	0	17101	52	IVNT	GIANT_BMI-Inactive-M_Mixed_2017
	C	T	Body mass index in physically inactive indivdiuals	EFO_0004340	GIANT	28448500	European	2017	0.0963	0.0078	3.11e-35	+	41230	0	41230	57	IVNT	GIANT_BMI-Inactive_EUR_2017
	C	T	Body mass index in physically inactive indivdiuals	EFO_0004340	GIANT	28448500	Mixed	2017	0.0962	0.0081	1.94e-32	+	39259	0	39259	60	IVNT	GIANT_BMI-Inactive_Mixed_2017
	C	T	Body mass index in males greater than 50 years of age	EFO_0004340	GIANT	26426971	European	2015	0.072	0.005	3.1e-48	+	92033	0	92033	114	IVNT	GIANT_BMI-M-GT-50_EUR_2015
	C	T	Body mass index in males less than or equal to 50 years of age	EFO_0004340	GIANT	26426971	European	2015	0.1	0.0067	6.6e-53	+	50039	0	50039	114	IVNT	GIANT_BMI-M-LE-50_EUR_2015
	C	T	Body mass index in males	EFO_0004340	GIANT	23754948	European	2013	0.086	0.0065	1.53e-40	+	58589	0	58589	46	IVNT	GIANT_BMI-M_EUR_2013
	C	T	Body mass index in males	EFO_0004340	GIANT	25673413	Mixed	2015	0.084	0.0041	4.11e-94	+	152278	0	152278	106	IVNT	GIANT_BMI-M_Mixed_2015
	C	T	Body mass index in female non-smokers	EFO_0004340	GIANT	28443625	Mixed	2017	0.0687	0.005	1.86e-42	+	105965	0	105965	73	IVNT	GIANT_BMI-Non-smokers-F_Mixed_2017
	C	T	Body mass index in male non-smokers	EFO_0004340	GIANT	28443625	Mixed	2017	0.0771	0.0057	2.51e-41	+	69526	0	69526	72	IVNT	GIANT_BMI-Non-smokers-M_Mixed_2017
	C	T	Body mass index in non-smokers	EFO_0004340	GIANT	28443625	European	2017	0.0737	0.004	2.44e-75	+	161811	0	161811	73	IVNT	GIANT_BMI-Non-smokers_EUR_2017
	C	T	Body mass index in non-smokers	EFO_0004340	GIANT	28443625	Mixed	2017	0.0718	0.0039	1.27e-75	+	175492	0	175492	79	IVNT	GIANT_BMI-Non-smokers_Mixed_2017
	C	T	Body mass index in female smokers	EFO_0004340	GIANT	28443625	Mixed	2017	0.0956	0.0101	2.33e-21	+	24294	0	24294	73	IVNT	GIANT_BMI-Smokers-F_Mixed_2017
	C	T	Body mass index in male smokers	EFO_0004340	GIANT	28443625	Mixed	2017	0.096	0.0104	2.36e-20	+	23102	0	23102	72	IVNT	GIANT_BMI-Smokers-M_Mixed_2017
	C	T	Body mass index in smokers	EFO_0004340	GIANT	28443625	European	2017	0.0956	0.0075	1.22e-37	+	44629	0	44629	73	IVNT	GIANT_BMI-Smokers_EUR_2017
	C	T	Body mass index in smokers	EFO_0004340	GIANT	28443625	Mixed	2017	0.0953	0.0074	3.03e-38	+	47396	0	47396	79	IVNT	GIANT_BMI-Smokers_Mixed_2017
	C	T	Body mass index tails	EFO_0004340	GIANT	23563607	European	2013	0.31	0.026	1.2e-32	+	15775	7813	7961	51	log OR	GIANT_BMI-Tails_EUR_2013
	C	T	Body mass index ajusted for physical activity in females	EFO_0004340	GIANT	28448500	Mixed	2017	0.0767	0.0048	0	+	108567	0	108567	53	IVNT	GIANT_BMI-adjusted-PA-F_Mixed_2017
	C	T	Body mass index adjsuted for physical activity in males	EFO_0004340	GIANT	28448500	Mixed	2017	0.081	0.0054	0	+	76343	0	76343	52	IVNT	GIANT_BMI-adjusted-PA-M_Mixed_2017
	C	T	Body mass index adjusted for physical activity	EFO_0004340	GIANT	28448500	European	2017	0.0797	0.0038	0	+	178337	0	178337	57	IVNT	GIANT_BMI-adjusted-PA_EUR_2017
	C	T	Body mass index adjusted for physical activity	EFO_0004340	GIANT	28448500	Mixed	2017	0.0785	0.0037	0	+	184910	0	184910	60	IVNT	GIANT_BMI-adjusted-PA_Mixed_2017
	C	T	Body mass index adjusted for smoking in females	EFO_0004340	GIANT	28443625	Mixed	2017	0.0713	0.0045	2.34e-57	+	130262	0	130262	73	IVNT	GIANT_BMI-adjusted-Smoking-F_Mixed_2017
	C	T	Body mass index adjusted for smoking in males	EFO_0004340	GIANT	28443625	Mixed	2017	0.0808	0.0049	2.95e-60	+	92676	0	92676	72	IVNT	GIANT_BMI-adjusted-Smoking-M_Mixed_2017
	C	T	Body mass index adjusted for smoking	EFO_0004340	GIANT	28443625	European	2017	0.0767	0.0035	2.73e-105	+	206379	0	206379	73	IVNT	GIANT_BMI-adjusted-Smoking_EUR_2017
	C	T	Body mass index adjusted for smoking	EFO_0004340	GIANT	28443625	Mixed	2017	0.0754	0.0034	2.03e-107	+	222939	0	222939	79	IVNT	GIANT_BMI-adjusted-Smoking_Mixed_2017
	C	T	Body mass index	EFO_0004340	GIANT	29273807	Admixed American	2018	0.096	0.017	1.9e-08	+	10772	0	10772	6	IVNT	GIANT_BMI_AMR_2018
	C	T	Body mass index	EFO_0004340	Speliotes EK	20935630	European	2010	NA	NA	3.06e-62	NA	123817	0	123817	46	IVNT	GIANT_BMI_EUR_2010
	C	T	Body mass index	EFO_0004340	GIANT	23754948	European	2013	0.08084	0.004524	2e-71	+	126528	0	126528	46	IVNT	GIANT_BMI_EUR_2013
	C	T	Body mass index	EFO_0004340	GIANT	25673413	European	2015	0.0813	0.0031	8.83e-151	+	318182	0	318182	114	IVNT	GIANT_BMI_EUR_2015
	C	T	Body mass index	EFO_0004340	GIANT	29273807	European	2018	0.079	0.0024	2.4e-245	+	449889	0	449889	112	IVNT	GIANT_BMI_EUR_2018
	C	T	Body mass index	EFO_0004340	GIANT	25673413	Mixed	2015	0.0803	0.003	2.17e-158	+	333087	0	333087	125	IVNT	GIANT_BMI_Mixed_2015
	C	T	Body mass index	EFO_0004340	GIANT	29273807	Mixed	2018	0.078	0.0022	8.6e-269	+	526508	0	526508	123	IVNT	GIANT_BMI_Mixed_2018
	C	T	Body mass index	EFO_0004340	GIANT	29273807	South Asian	2018	0.062	0.0088	1.5e-12	+	29398	0	29398	7	IVNT	GIANT_BMI_SAS_2018
	C	T	Hip circumference in females	EFO_0005093	GIANT	25673412	Mixed	2015	0.07	0.0047	5.8e-50	+	122863	0	122863	101	IVNT	GIANT_Hip-F_Mixed_2015
	C	T	Hip circumference in males	EFO_0005093	GIANT	25673412	Mixed	2015	0.067	0.0049	7.6e-43	+	100342	0	100342	101	IVNT	GIANT_Hip-M_Mixed_2015
	C	T	Hip circumference	EFO_0005093	GIANT	25673412	European	2015	0.07	0.0037	6.1e-83	+	210752	0	210752	101	IVNT	GIANT_Hip_EUR_2015
	C	T	Hip circumference	EFO_0005093	GIANT	25673412	Mixed	2015	0.069	0.0036	2.6e-81	+	225139	0	225139	101	IVNT	GIANT_Hip_Mixed_2015
	C	T	Obesity class 1	EFO_0001073	GIANT	23563607	European	2013	0.22	0.013	7.9e-65	+	98555	32800	65754	51	log OR	GIANT_Obesity-C1_EUR_2013
	C	T	Obesity class 2	EFO_0001073	GIANT	23563607	European	2013	0.29	0.02	1.2e-49	+	71893	9829	62064	51	log OR	GIANT_Obesity-C2_EUR_2013
	C	T	Obesity class 3	EFO_0001073	GIANT	23563607	European	2013	0.37	0.035	3.9e-26	+	47528	2824	44703	51	log OR	GIANT_Obesity-C3_EUR_2013
	C	T	Overweight	EFO_0005935	GIANT	23563607	European	2013	0.14	0.0092	5.8e-50	+	158640	92886	65754	51	log OR	GIANT_Overweight_EUR_2013
	C	T	Waist circumference in females	EFO_0004342	GIANT	23754948	European	2013	0.07	0.0072	3.75e-22	+	47306	0	47306	46	IVNT	GIANT_WC-F_EUR_2013
	C	T	Waist circumference in females	EFO_0004342	GIANT	25673412	Mixed	2015	0.071	0.0044	1.5e-57	+	132341	0	132341	101	IVNT	GIANT_WC-F_Mixed_2015
	C	T	Waist circumference in males	EFO_0004342	GIANT	23754948	European	2013	0.081	0.0076	3.1e-26	+	38293	0	38293	46	IVNT	GIANT_WC-M_EUR_2013
	C	T	Waist circumference in males	EFO_0004342	GIANT	25673412	Mixed	2015	0.074	0.0047	2.1e-56	+	109952	0	109952	101	IVNT	GIANT_WC-M_Mixed_2015
	C	T	Waist circumference	EFO_0004342	GIANT	23754948	European	2013	0.0752	0.005227	6.17e-47	+	85600	0	85600	46	IVNT	GIANT_WC_EUR_2013
	C	T	Waist circumference	EFO_0004342	GIANT	25673412	European	2015	0.074	0.0035	6.1e-101	+	229803	0	229803	101	IVNT	GIANT_WC_EUR_2015
	C	T	Waist circumference	EFO_0004342	GIANT	25673412	Mixed	2015	0.072	0.0034	1.3e-102	+	242142	0	242142	101	IVNT	GIANT_WC_Mixed_2015
	C	T	Waist hip ratio in females	EFO_0004343	GIANT	25673412	Mixed	2015	0.039	0.0045	1e-17	+	122341	0	122341	101	IVNT	GIANT_WHR-F_Mixed_2015
	C	T	Waist hip ratio in males	EFO_0004343	GIANT	23754948	European	2013	0.058	0.0078	8.48e-14	+	34570	0	34570	46	IVNT	GIANT_WHR-M_EUR_2013
	C	T	Waist hip ratio in males	EFO_0004343	GIANT	25673412	Mixed	2015	0.048	0.0048	3.8e-23	+	99942	0	99942	101	IVNT	GIANT_WHR-M_Mixed_2015
	C	T	Waist hip ratio	EFO_0004343	GIANT	23754948	European	2013	0.04734	0.00533	6.58e-19	+	77287	0	77287	46	IVNT	GIANT_WHR_EUR_2013
	C	T	Waist hip ratio	EFO_0004343	GIANT	25673412	European	2015	0.044	0.0034	2e-38	+	209914	0	209914	101	IVNT	GIANT_WHR_EUR_2015
	C	T	Waist hip ratio	EFO_0004343	GIANT	25673412	Mixed	2015	0.043	0.0033	4.3e-38	+	224309	0	224309	101	IVNT	GIANT_WHR_Mixed_2015
	C	T	Weight in females	HP_0000868	GIANT	23754948	European	2013	0.069	0.0063	5.35e-28	+	67574	0	67574	46	IVNT	GIANT_Weight-F_EUR_2013
	C	T	Weight in males	HP_0012041;HP_0000033	GIANT	23754948	European	2013	0.073	0.0065	2.72e-29	+	58294	0	58294	46	IVNT	GIANT_Weight-M_EUR_2013
	C	T	Weight	EFO_0004338	GIANT	23754948	European	2013	0.07094	0.004524	2.04e-55	+	125868	0	125868	46	IVNT	GIANT_Weight_EUR_2013
	C	T	Adult obesity body mass index	HP_0001513	Meyre D	19151714	European	2009	NA	NA	5.1e-13	NA	2796	-	-	-	-	GRASP
	C	T	BMI in adolescenceyoung adulthood	HP_0003581;HP_0011421	Graff M	23669352	European	2013	NA	NA	3.06e-22	NA	13627	-	-	-	-	GRASP
	C	T	BMI tails upper and lower 5th percentiles	-	GIANT	23563607	European	2013	NA	NA	6.48e-52	NA	16068	-	-	-	-	GRASP
	C	T	Body mass index	EFO_0004340	Willer CJ	19079261	European	2008	NA	NA	2.6e-19	NA	32387	-	-	-	-	GRASP
	C	T	Body mass index	EFO_0004340	Heard Costa NL	19557197	European	2009	NA	NA	2.2e-15	NA	31373	-	-	-	-	GRASP
	C	T	Body mass index	EFO_0004340	Speliotes EK	20935630	European	2010	NA	NA	3.06e-62	NA	123865	-	-	-	-	GRASP
	C	T	Body mass index	EFO_0004340	Paternoster L	21935397	European	2011	NA	NA	4e-15	NA	5373	-	-	-	-	GRASP
	C	T	Body mass index	EFO_0004340	Guo	23001569	Mixed	2012	NA	NA	1.26e-73	NA	78436	-	-	-	-	GRASP
	C	T	Body mass index	EFO_0004340	Wheeler E	23563609	European	2013	NA	NA	3.06e-62	NA	6889	-	-	-	-	GRASP
	C	T	Body mass index 25 kgm2	EFO_0004340	GIANT	23563607	European	2013	NA	NA	5.5e-82	NA	16068	-	-	-	-	GRASP
	C	T	Body mass index 30 kgm2	EFO_0004340	GIANT	23563607	European	2013	NA	NA	6.65e-113	NA	16068	-	-	-	-	GRASP
	C	T	Body mass index 35 kgm2	EFO_0004340	GIANT	23563607	European	2013	NA	NA	2.06e-83	NA	16068	-	-	-	-	GRASP
	C	T	Body mass index 40 kgm2	EFO_0004340	GIANT	23563607	European	2013	NA	NA	6.25e-39	NA	16068	-	-	-	-	GRASP
	C	T	Body mass index females	EFO_0004340	Guo	23001569	Mixed	2012	NA	NA	2.6e-24	NA	78436	-	-	-	-	GRASP
	C	T	Body mass index males	EFO_0004340	Guo	23001569	Mixed	2012	NA	NA	1.46e-26	NA	78436	-	-	-	-	GRASP
	C	T	Childhood obesity body mass index	NCIT_C84449	Meyre D	19151714	European	2009	NA	NA	6.7e-18	NA	2796	-	-	-	-	GRASP
	C	T	Extreme obesity with early age of onset	HP_0003674	Wheeler E	23563609	European	2013	NA	NA	3.07e-28	NA	6889	-	-	-	-	GRASP
	C	T	Fasting insulin	HP_0008283	MAGIC	22885924	European	2012	NA	NA	1.87e-15	NA	133010	-	-	-	-	GRASP
	C	T	HDL cholesterol	NCIT_C61041;NCIT_C105587	Asselbergs	23063622	European	2012	NA	NA	2.33e-08	NA	66240	-	-	-	-	GRASP
	C	T	Macronutrient intake protein	NCIT_C68548;NCIT_P360	Tanaka T	23636237	European	2013	NA	NA	9.96e-10	NA	37537	-	-	-	-	GRASP
	C	T	Obesity body mass index	EFO_0001073	Meyre D	19151714	European	2009	NA	NA	1.2e-28	NA	2796	-	-	-	-	GRASP
	C	T	Obesity body mass index	EFO_0001073	Paternoster L	21935397	European	2011	NA	NA	5e-14	NA	5373	-	-	-	-	GRASP
	C	T	Obesity in children and adolescents with early age of onset	-	Scherag A	20421936	European	2010	NA	NA	2.98e-08	NA	2258	-	-	-	-	GRASP
	C	T	Obesity with early age of onset age 2	HP_0003674	EGGC	22484627	European	2012	NA	NA	1.4e-12	NA	13848	-	-	-	-	GRASP
	C	T	Waist circumference	EFO_0004342	Lindgren CM	19557161	European	2009	NA	NA	3.7e-20	NA	38580	-	-	-	-	GRASP
	C	T	Waist circumference	EFO_0004342	Heard Costa NL	19557197	European	2009	NA	NA	1.6e-10	NA	31373	-	-	-	-	GRASP
	C	T	Body fat percentage	EFO_0007800	Lu Y	26833246	Mixed	2016	0.0507	0.0051	4.66e-23	+	79698	0	79698	56	IVNT	Lu-Y_BFP_Mixed_2016
	C	T	log Fasting insulin	EFO_0004466	MAGIC	22885924	European	2012	0.02	0.0025	1.87e-15	+	108557	0	108557	56	pmol/l	MAGIC_FI-METABO_EUR_2012
	C	T	Childhood body mass index	EFO_0004340	EGGC	26604143	European	2016	0.059	0.007274	5e-16	+	-	-	-	-	unit increase	NHGRI-EBI_GWAS_Catalog
	C	T	Dietary macronutrient intake	EFO_0003939	Tanaka T	23636237	European	2013	0.1	0.01637	1e-09	+	-	-	-	-	% increase	NHGRI-EBI_GWAS_Catalog
	C	T	Obesity	EFO_0001073	Meyre D	19151714	European	2009	NA	NA	1e-28	NA	-	-	-	-	-	NHGRI-EBI_GWAS_Catalog
	C	T	Obesity	EFO_0001073	GIANT	23563607	European	2013	NA	NA	6e-39	NA	-	-	-	-	-	NHGRI-EBI_GWAS_Catalog
	C	T	Obesity early onset extreme	EFO_0001073	Wheeler E	23563609	European	2013	NA	NA	3e-28	NA	-	-	-	-	-	NHGRI-EBI_GWAS_Catalog
	C	T	Type 2 diabetes	EFO_0001360	Imamura M	26818947	Mixed	2016	0.15	0.0191	4e-15	+	-	-	-	-	log OR	NHGRI-EBI_GWAS_Catalog
	C	T	Age at menarche	EFO_0004703	Neale B	UKBB	European	2017	-0.03276	0.002524	1.73e-38	-	176008	0	176008	1	-	Neale-B_UKBB_EUR_2017
	C	T	Alcohol intake frequency	EFO_0004329	Neale B	UKBB	European	2017	0.0221	0.003623	1.07e-09	+	336965	0	336965	1	-	Neale-B_UKBB_EUR_2017
	C	T	Arm fat mass left	-	Neale B	UKBB	European	2017	0.06475	0.002425	7.19e-157	+	331164	0	331164	1	IVNT	Neale-B_UKBB_EUR_2017
	C	T	Arm fat mass right	-	Neale B	UKBB	European	2017	0.0643	0.002424	8.06e-155	+	331226	0	331226	1	IVNT	Neale-B_UKBB_EUR_2017
	C	T	Arm fat percentage left	-	Neale B	UKBB	European	2017	0.04445	0.001873	2.43e-124	+	331198	0	331198	1	IVNT	Neale-B_UKBB_EUR_2017
	C	T	Arm fat percentage right	-	Neale B	UKBB	European	2017	0.04391	0.001882	2.61e-120	+	331249	0	331249	1	IVNT	Neale-B_UKBB_EUR_2017
	C	T	Arm fat-free mass left	-	Neale B	UKBB	European	2017	0.03644	0.001574	1.51e-118	+	331159	0	331159	1	IVNT	Neale-B_UKBB_EUR_2017
	C	T	Arm fat-free mass right	-	Neale B	UKBB	European	2017	0.03463	0.001542	1.45e-111	+	331221	0	331221	1	IVNT	Neale-B_UKBB_EUR_2017
	C	T	Arm predicted mass left	-	Neale B	UKBB	European	2017	0.03594	0.001568	3.27e-116	+	331146	0	331146	1	IVNT	Neale-B_UKBB_EUR_2017
	C	T	Arm predicted mass right	-	Neale B	UKBB	European	2017	0.03493	0.001537	2.95e-114	+	331216	0	331216	1	IVNT	Neale-B_UKBB_EUR_2017
	C	T	Average weekly beer plus cider intake	EFO_0004329	Neale B	UKBB	European	2017	-0.01296	0.002044	2.28e-10	-	241447	0	241447	1	-	Neale-B_UKBB_EUR_2017
	C	T	Basal metabolic rate	EFO_0007777	Neale B	UKBB	European	2017	0.04101	0.001641	9.53e-138	+	331307	0	331307	1	IVNT	Neale-B_UKBB_EUR_2017
	C	T	Body fat percentage	EFO_0007800	Neale B	UKBB	European	2017	0.03941	0.001898	1.02e-95	+	331117	0	331117	1	IVNT	Neale-B_UKBB_EUR_2017
	C	T	Body mass index	EFO_0004340	Neale B	UKBB	European	2017	0.07229	0.002447	1.57e-191	+	336107	0	336107	1	IVNT	Neale-B_UKBB_EUR_2017
	C	T	Comparative body size at age 10	-	Neale B	UKBB	European	2017	0.04885	0.001693	8.51e-183	+	331693	0	331693	1	-	Neale-B_UKBB_EUR_2017
	C	T	Comparative height size at age 10	-	Neale B	UKBB	European	2017	0.009491	0.001691	2e-08	+	332021	0	332021	1	-	Neale-B_UKBB_EUR_2017
	C	T	Diabetes diagnosed by doctor	EFO_0000400	Neale B	UKBB	European	2017	0.005193	0.000531	1.37e-22	+	336473	16183	320290	1	risk diff	Neale-B_UKBB_EUR_2017
	C	T	Getting up in morning	EFO_0004870	Neale B	UKBB	European	2017	0.01055	0.001902	2.92e-08	+	336501	0	336501	1	-	Neale-B_UKBB_EUR_2017
	C	T	Heel bone mineral density	EFO_0009270	Neale B	UKBB	European	2017	0.01875	0.003175	3.53e-09	+	194398	0	194398	1	IVNT	Neale-B_UKBB_EUR_2017
	C	T	Hip circumference	EFO_0005093	Neale B	UKBB	European	2017	0.06104	0.002451	8.63e-137	+	336601	0	336601	1	IVNT	Neale-B_UKBB_EUR_2017
	C	T	Illnesses of father: diabetes	EFO_0000400	Neale B	UKBB	European	2017	0.004881	0.0007715	2.5e-10	+	293407	28197	265210	1	risk diff	Neale-B_UKBB_EUR_2017
	C	T	Impedance of arm left	-	Neale B	UKBB	European	2017	-0.03709	0.001748	8.15e-100	-	331292	0	331292	1	IVNT	Neale-B_UKBB_EUR_2017
	C	T	Impedance of arm right	-	Neale B	UKBB	European	2017	-0.03682	0.001741	3.11e-99	-	331279	0	331279	1	IVNT	Neale-B_UKBB_EUR_2017
	C	T	Impedance of leg left	-	Neale B	UKBB	European	2017	-0.05972	0.002256	3.04e-154	-	331296	0	331296	1	IVNT	Neale-B_UKBB_EUR_2017
	C	T	Impedance of leg right	-	Neale B	UKBB	European	2017	-0.05729	0.002239	2.91e-144	-	331301	0	331301	1	IVNT	Neale-B_UKBB_EUR_2017
	C	T	Impedance of whole body	-	Neale B	UKBB	European	2017	-0.04999	0.001887	1.51e-154	-	331284	0	331284	1	IVNT	Neale-B_UKBB_EUR_2017
	C	T	Leg fat mass left	-	Neale B	UKBB	European	2017	0.05119	0.001956	6.99e-151	+	331275	0	331275	1	IVNT	Neale-B_UKBB_EUR_2017
	C	T	Leg fat mass right	-	Neale B	UKBB	European	2017	0.05191	0.001978	1.42e-151	+	331293	0	331293	1	IVNT	Neale-B_UKBB_EUR_2017
	C	T	Leg fat percentage left	-	Neale B	UKBB	European	2017	0.03186	0.001548	4.43e-94	+	331278	0	331278	1	IVNT	Neale-B_UKBB_EUR_2017
	C	T	Leg fat percentage right	-	Neale B	UKBB	European	2017	0.03227	0.001568	4.3e-94	+	331296	0	331296	1	IVNT	Neale-B_UKBB_EUR_2017
	C	T	Leg fat-free mass left	-	Neale B	UKBB	European	2017	0.04225	0.001629	4.59e-148	+	331258	0	331258	1	IVNT	Neale-B_UKBB_EUR_2017
	C	T	Leg fat-free mass right	-	Neale B	UKBB	European	2017	0.04057	0.001629	8.97e-137	+	331285	0	331285	1	IVNT	Neale-B_UKBB_EUR_2017
	C	T	Leg predicted mass left	-	Neale B	UKBB	European	2017	0.04188	0.001618	1.52e-147	+	331253	0	331253	1	IVNT	Neale-B_UKBB_EUR_2017
	C	T	Leg predicted mass right	-	Neale B	UKBB	European	2017	0.04029	0.001618	1.12e-136	+	331285	0	331285	1	IVNT	Neale-B_UKBB_EUR_2017
	C	T	Medication for cholesterol, blood pressure or diabetes: none of the above	EFO_0007056	Neale B	UKBB	European	2017	-0.01091	0.00173	2.84e-10	-	154702	103004	51698	1	risk diff	Neale-B_UKBB_EUR_2017
	C	T	Morning or evening person	EFO_0008328	Neale B	UKBB	European	2017	-0.02227	0.002436	6.32e-20	-	301143	0	301143	1	-	Neale-B_UKBB_EUR_2017
	C	T	Relative age of first facial hair	EFO_0007822	Neale B	UKBB	European	2017	-0.008911	0.001616	3.47e-08	-	151113	0	151113	1	-	Neale-B_UKBB_EUR_2017
	C	T	Self-reported breast cancer	EFO_0000305	Neale B	UKBB	European	2017	-0.002105	0.0003626	6.45e-09	-	337159	7480	329679	1	risk diff	Neale-B_UKBB_EUR_2017
	C	T	Self-reported diabetes	EFO_0000400	Neale B	UKBB	European	2017	0.004121	0.0004815	1.15e-17	+	337159	13243	323916	1	risk diff	Neale-B_UKBB_EUR_2017
	C	T	Self-reported hypertension	EFO_0000537	Neale B	UKBB	European	2017	0.008721	0.001087	1.01e-15	+	337159	87690	249469	1	risk diff	Neale-B_UKBB_EUR_2017
	C	T	Sleep duration	EFO_0005271	Neale B	UKBB	European	2017	-0.01109	0.001913	6.69e-09	-	335410	0	335410	1	-	Neale-B_UKBB_EUR_2017
	C	T	Snoring	EFO_0008341	Neale B	UKBB	European	2017	-0.00735	0.00122	1.72e-09	-	314449	117812	196637	1	risk diff	Neale-B_UKBB_EUR_2017
	C	T	Sodium in urine	EFO_0009282	Neale B	UKBB	European	2017	0.01773	0.002412	1.98e-13	+	326831	0	326831	1	IVNT	Neale-B_UKBB_EUR_2017
	C	T	Treatment with blood pressure medication	EFO_0007056	Neale B	UKBB	European	2017	0.007412	0.001291	9.51e-09	+	180203	31488	148715	1	risk diff	Neale-B_UKBB_EUR_2017
	C	T	Treatment with metformin	EFO_0007056	Neale B	UKBB	European	2017	0.003348	0.0003866	4.67e-18	+	337159	8392	328767	1	risk diff	Neale-B_UKBB_EUR_2017
	C	T	Trunk fat mass	EFO_0005409	Neale B	UKBB	European	2017	0.05812	0.002492	3.07e-120	+	331093	0	331093	1	IVNT	Neale-B_UKBB_EUR_2017
	C	T	Trunk fat percentage	-	Neale B	UKBB	European	2017	0.04271	0.002275	1.52e-78	+	331113	0	331113	1	IVNT	Neale-B_UKBB_EUR_2017
	C	T	Trunk fat-free mass	-	Neale B	UKBB	European	2017	0.03123	0.001559	3.38e-89	+	331030	0	331030	1	IVNT	Neale-B_UKBB_EUR_2017
	C	T	Trunk predicted mass	-	Neale B	UKBB	European	2017	0.03113	0.001554	3.36e-89	+	330995	0	330995	1	IVNT	Neale-B_UKBB_EUR_2017
	C	T	Usual walking pace	EFO_0008002	Neale B	UKBB	European	2017	-0.0101	0.001513	2.46e-11	-	335349	0	335349	1	-	Neale-B_UKBB_EUR_2017
	C	T	Vascular or heart problems diagnosed by doctor: high blood pressure	EFO_0004325	Neale B	UKBB	European	2017	0.008762	0.001102	1.82e-15	+	336683	91033	245650	1	risk diff	Neale-B_UKBB_EUR_2017
	C	T	Vascular or heart problems diagnosed by doctor: none of the above	-	Neale B	UKBB	European	2017	-0.008654	0.001131	2.03e-14	-	336683	236530	100153	1	risk diff	Neale-B_UKBB_EUR_2017
	C	T	Waist circumference	EFO_0004342	Neale B	UKBB	European	2017	0.05629	0.002192	2.38e-145	+	336639	0	336639	1	IVNT	Neale-B_UKBB_EUR_2017
	C	T	Weight	EFO_0004338	Neale B	UKBB	European	2017	0.06005	0.002162	1.4e-169	+	336227	0	336227	1	IVNT	Neale-B_UKBB_EUR_2017
	C	T	Whole body fat mass	-	Neale B	UKBB	European	2017	0.0608	0.002415	9.15e-140	+	330762	0	330762	1	IVNT	Neale-B_UKBB_EUR_2017
	C	T	Whole body fat-free mass	-	Neale B	UKBB	European	2017	0.03658	0.001565	1.04e-120	+	331291	0	331291	1	IVNT	Neale-B_UKBB_EUR_2017
	C	T	Whole body water mass	-	Neale B	UKBB	European	2017	0.03698	0.001567	5.71e-123	+	331315	0	331315	1	IVNT	Neale-B_UKBB_EUR_2017
	C	T	Age at menarche	EFO_0004703;EFO_0007701;EFO_0007702	ReproGen	25231870	European	2014	-0.041	0.005084	7.4e-16	-	182416	0	182416	58	years	ReproGen_Age-at-Menarche_EUR_2014
	C	T	Obesity	EFO_0001073	Meyre D	19151714	European	2009	NA	NA	1e-28	NA	-	-	-	-	-	dbGaP
rs1876245	T	C	Alcohol intake frequency	EFO_0004329	Neale B	UKBB	European	2017	0.02437	0.003591	1.16e-11	+	336965	0	336965	1	-	Neale-B_UKBB_EUR_2017
	T	C	Alcohol usually taken with meals	EFO_0004329	Neale B	UKBB	European	2017	-0.008921	0.001564	1.18e-08	-	172454	116941	55513	1	risk diff	Neale-B_UKBB_EUR_2017
	T	C	Average weekly red wine intake	EFO_0004329	Neale B	UKBB	European	2017	-0.01376	0.002433	1.54e-08	-	241008	0	241008	1	IVNT	Neale-B_UKBB_EUR_2017
	T	C	Forced expiratory volume in 1-second	EFO_0004314	Neale B	UKBB	European	2017	-0.01157	0.002102	3.7e-08	-	307638	0	307638	1	IVNT	Neale-B_UKBB_EUR_2017
	T	C	Forced vital capacity	EFO_0004312	Neale B	UKBB	European	2017	-0.01384	0.001993	3.76e-12	-	307638	0	307638	1	IVNT	Neale-B_UKBB_EUR_2017
	T	C	Forced vital capacity, best measure	EFO_0004312	Neale B	UKBB	European	2017	-0.0125	0.002186	1.08e-08	-	255492	0	255492	1	IVNT	Neale-B_UKBB_EUR_2017
	T	C	Qualifications: CSEs or equivalent	EFO_0004784	Neale B	UKBB	European	2017	0.004709	0.0008392	2.01e-08	+	334070	44362	289708	1	risk diff	Neale-B_UKBB_EUR_2017
	T	C	Qualifications: college or university degree	EFO_0004784	Neale B	UKBB	European	2017	-0.008902	0.001151	1.04e-14	-	334070	106305	227765	1	risk diff	Neale-B_UKBB_EUR_2017
	T	C	Time spent watching television	-	Neale B	UKBB	European	2017	0.01054	0.00189	2.46e-08	+	319740	0	319740	1	-	Neale-B_UKBB_EUR_2017
rs2374424	A	G	Long-standing illness, disability or infirmity	-	Neale B	UKBB	European	2017	-0.006493	0.001177	3.49e-08	-	329663	107123	222540	1	risk diff	Neale-B_UKBB_EUR_2017
rs2952140	T	C	Basophil count	EFO_0004586	Astle W	27863252	European	2016	0.0256	0.003501	2.64e-13	+	173480	0	173480	2	IVNT	Astle-W_Blood-Cell-Traits_EUR_2016
	T	C	Eosinophil percentage of granulocytes	EFO_0004586	Astle W	27863252	European	2016	-0.02611	0.003579	2.96e-13	-	173480	0	173480	2	IVNT	Astle-W_Blood-Cell-Traits_EUR_2016
	T	C	Eosinophil percentage of white cells	EFO_0004586	Astle W	27863252	European	2016	-0.02098	0.003564	3.91e-09	-	173480	0	173480	2	IVNT	Astle-W_Blood-Cell-Traits_EUR_2016
	T	C	Granulocyte count	EFO_0004586	Astle W	27863252	European	2016	0.05955	0.003591	9.38e-62	+	173480	0	173480	2	IVNT	Astle-W_Blood-Cell-Traits_EUR_2016
	T	C	Granulocyte percentage of myeloid white cells	EFO_0004586	Astle W	27863252	European	2016	0.04148	0.003572	3.52e-31	+	173480	0	173480	2	IVNT	Astle-W_Blood-Cell-Traits_EUR_2016
	T	C	Lymphocyte count	EFO_0004586	Astle W	27863252	European	2016	0.03109	0.003601	5.99e-18	+	173480	0	173480	2	IVNT	Astle-W_Blood-Cell-Traits_EUR_2016
	T	C	Lymphocyte percentage of white cells	EFO_0004586	Astle W	27863252	European	2016	-0.01981	0.003562	2.67e-08	-	173480	0	173480	2	IVNT	Astle-W_Blood-Cell-Traits_EUR_2016
	T	C	Monocyte percentage of white cells	EFO_0004586	Astle W	27863252	European	2016	-0.03783	0.003562	2.4e-26	-	173480	0	173480	2	IVNT	Astle-W_Blood-Cell-Traits_EUR_2016
	T	C	Myeloid white cell count	EFO_0004586	Astle W	27863252	European	2016	0.05783	0.003599	4.27e-58	+	173480	0	173480	2	IVNT	Astle-W_Blood-Cell-Traits_EUR_2016
	T	C	Neutrophil count	EFO_0004586	Astle W	27863252	European	2016	0.05921	0.003581	2.08e-61	+	173480	0	173480	2	IVNT	Astle-W_Blood-Cell-Traits_EUR_2016
	T	C	Neutrophil percentage of granulocytes	EFO_0004586	Astle W	27863252	European	2016	0.02373	0.00358	3.38e-11	+	173480	0	173480	2	IVNT	Astle-W_Blood-Cell-Traits_EUR_2016
	T	C	Neutrophil percentage of white cells	EFO_0004586	Astle W	27863252	European	2016	0.03063	0.003568	9.16e-18	+	173480	0	173480	2	IVNT	Astle-W_Blood-Cell-Traits_EUR_2016
	T	C	Sum basophil neutrophil counts	EFO_0004586	Astle W	27863252	European	2016	0.06	0.003588	8.97e-63	+	173480	0	173480	2	IVNT	Astle-W_Blood-Cell-Traits_EUR_2016
	T	C	Sum neutrophil eosinophil counts	EFO_0004586	Astle W	27863252	European	2016	0.0589	0.003585	1.13e-60	+	173480	0	173480	2	IVNT	Astle-W_Blood-Cell-Traits_EUR_2016
	T	C	White blood cell count	EFO_0004586	Astle W	27863252	European	2016	0.06013	0.003585	4.06e-63	+	173480	0	173480	2	IVNT	Astle-W_Blood-Cell-Traits_EUR_2016
	T	C	Allergic disease	EFO_0003785	Ferreira M	29083406	European	2017	0.0493	0.0057	7.65e-18	+	360838	180129	180709	13	log OR	Ferreira-M_Allergic-Disease_EUR_2017
	T	C	Inflammatory bowel disease	EFO_0003767	IBDGC	26192919	European	2015	-0.1231	0.0168	2.31e-13	-	34652	12882	21770	15	log OR	IBDGC_IBD_EUR_2015
	T	C	Ulcerative colitis	EFO_0000729	IBDGC	26192919	European	2015	-0.1264	0.0212	2.36e-09	-	27432	6968	20464	8	log OR	IBDGC_Ulcerative-Colitis_EUR_2015
	T	C	Asthma	EFO_0000270	Neale B	UKBB	European	2017	0.01055	0.0007792	9.45e-42	+	336782	38791	297991	1	risk diff	Neale-B_UKBB_EUR_2017
	T	C	Doctor diagnosed asthma	EFO_0000270	Neale B	UKBB	European	2017	0.0114	0.001635	3.23e-12	+	83529	10589	72940	1	risk diff	Neale-B_UKBB_EUR_2017
	T	C	Hayfever, allergic rhinitis or eczema	EFO_0003956;EFO_0005854;EFO_0000274	Neale B	UKBB	European	2017	0.007021	0.001028	8.68e-12	+	336782	77891	258891	1	risk diff	Neale-B_UKBB_EUR_2017
	T	C	No blood clot, bronchitis, emphysema, asthma, rhinitis, eczema or allergy diagnosed by doctor	-	Neale B	UKBB	European	2017	-0.01197	0.001139	8.43e-26	-	336782	228530	108252	1	risk diff	Neale-B_UKBB_EUR_2017
	T	C	Self-reported asthma	EFO_0000270	Neale B	UKBB	European	2017	0.0108	0.0007806	1.66e-43	+	337159	39049	298110	1	risk diff	Neale-B_UKBB_EUR_2017
	T	C	Self-reported hayfever or allergic rhinitis	EFO_0005854	Neale B	UKBB	European	2017	0.003127	0.0005672	3.54e-08	+	337159	19320	317839	1	risk diff	Neale-B_UKBB_EUR_2017
	T	C	Treatment with ventolin 100micrograms inhaler	EFO_0007056	Neale B	UKBB	European	2017	0.002906	0.0004082	1.09e-12	+	337159	9712	327447	1	risk diff	Neale-B_UKBB_EUR_2017
	T	C	Wheeze or whistling in the chest in last year	EFO_0009715	Neale B	UKBB	European	2017	0.00724	0.0009966	3.75e-13	+	331257	68531	262726	1	risk diff	Neale-B_UKBB_EUR_2017
	T	C	Rheumatoid arthritis	EFO_0000685	Okada Y	24390342	European	2014	-0.08338	0.01664	2.8e-08	-	58284	14361	43923	18	log OR	Okada-Y_RA_EUR_2014
	T	C	Rheumatoid arthritis	EFO_0000685	Okada Y	24390342	Mixed	2014	-0.09431	0.01394	1.7e-11	-	80799	19234	61565	22	log OR	Okada-Y_RA_Mixed_2014
rs4002471	C	T	Mean platelet volume	EFO_0004586	Astle W	27863252	European	2016	0.02269	0.003653	5.3e-10	+	173480	0	173480	2	IVNT	Astle-W_Blood-Cell-Traits_EUR_2016
	C	T	Cholelithiasis	EFO_0004799	Neale B	UKBB	European	2017	-0.00216	0.0003497	6.52e-10	-	337199	6986	330213	1	risk diff	Neale-B_UKBB_EUR_2017
	C	T	Comparative height size at age 10	-	Neale B	UKBB	European	2017	0.009655	0.001674	7.98e-09	+	332021	0	332021	1	-	Neale-B_UKBB_EUR_2017
	C	T	Height	EFO_0004339	Neale B	UKBB	European	2017	0.009961	0.001742	1.07e-08	+	336474	0	336474	1	IVNT	Neale-B_UKBB_EUR_2017
	C	T	Mouth or teeth dental problems: dentures	-	Neale B	UKBB	European	2017	-0.005206	0.0009212	1.6e-08	-	336138	56894	279244	1	risk diff	Neale-B_UKBB_EUR_2017
	C	T	Self-reported high cholesterol	EFO_0008111	Neale B	UKBB	European	2017	-0.006072	0.0008033	4.1e-14	-	337159	41296	295863	1	risk diff	Neale-B_UKBB_EUR_2017
	C	T	Sitting height	EFO_0004339	Neale B	UKBB	European	2017	0.01142	0.001895	1.64e-09	+	336172	0	336172	1	IVNT	Neale-B_UKBB_EUR_2017
	C	T	Sodium in urine	EFO_0009282	Neale B	UKBB	European	2017	0.01675	0.002386	2.26e-12	+	326831	0	326831	1	IVNT	Neale-B_UKBB_EUR_2017
rs45501495	C	T	Qualifications: college or university degree	EFO_0004784	Neale B	UKBB	European	2017	-0.009479	0.001345	1.83e-12	-	334070	106305	227765	1	risk diff	Neale-B_UKBB_EUR_2017
	C	T	Years of educational attainment	EFO_0004784	SSGAC	27225129	European	2016	-0.018	0.003	8.52e-10	-	328917	0	328917	64	years	SSGAC_EduYears_EUR_2016
rs55985303	A	G	Getting up in morning	EFO_0004870	Neale B	UKBB	European	2017	-0.01327	0.002187	1.3e-09	-	336501	0	336501	1	-	Neale-B_UKBB_EUR_2017
rs6059844	A	G	Arm fat-free mass left	-	Neale B	UKBB	European	2017	-0.0157	0.001547	3.34e-24	-	331159	0	331159	1	IVNT	Neale-B_UKBB_EUR_2017
	A	G	Arm fat-free mass right	-	Neale B	UKBB	European	2017	-0.0162	0.001516	1.14e-26	-	331221	0	331221	1	IVNT	Neale-B_UKBB_EUR_2017
	A	G	Arm predicted mass left	-	Neale B	UKBB	European	2017	-0.01592	0.001541	5.01e-25	-	331146	0	331146	1	IVNT	Neale-B_UKBB_EUR_2017
	A	G	Arm predicted mass right	-	Neale B	UKBB	European	2017	-0.01555	0.00151	7.53e-25	-	331216	0	331216	1	IVNT	Neale-B_UKBB_EUR_2017
	A	G	Basal metabolic rate	EFO_0007777	Neale B	UKBB	European	2017	-0.01703	0.001613	4.8e-26	-	331307	0	331307	1	IVNT	Neale-B_UKBB_EUR_2017
	A	G	Comparative height size at age 10	-	Neale B	UKBB	European	2017	-0.01393	0.001661	4.96e-17	-	332021	0	332021	1	-	Neale-B_UKBB_EUR_2017
	A	G	Forced expiratory volume in 1-second, predicted	EFO_0004314	Neale B	UKBB	European	2017	-0.01618	0.002733	3.21e-09	-	110423	0	110423	1	IVNT	Neale-B_UKBB_EUR_2017
	A	G	Hand grip strength left	EFO_0006941	Neale B	UKBB	European	2017	-0.01021	0.001754	5.92e-09	-	335821	0	335821	1	IVNT	Neale-B_UKBB_EUR_2017
	A	G	Hand grip strength right	EFO_0006941	Neale B	UKBB	European	2017	-0.01206	0.001757	6.8e-12	-	335842	0	335842	1	IVNT	Neale-B_UKBB_EUR_2017
	A	G	Heel bone mineral density	EFO_0009270	Neale B	UKBB	European	2017	-0.01805	0.00312	7.34e-09	-	194398	0	194398	1	IVNT	Neale-B_UKBB_EUR_2017
	A	G	Height	EFO_0004339	Neale B	UKBB	European	2017	-0.02485	0.001728	7.11e-47	-	336474	0	336474	1	IVNT	Neale-B_UKBB_EUR_2017
	A	G	Leg fat-free mass left	-	Neale B	UKBB	European	2017	-0.0153	0.001602	1.28e-21	-	331258	0	331258	1	IVNT	Neale-B_UKBB_EUR_2017
	A	G	Leg fat-free mass right	-	Neale B	UKBB	European	2017	-0.01512	0.001601	3.62e-21	-	331285	0	331285	1	IVNT	Neale-B_UKBB_EUR_2017
	A	G	Leg predicted mass left	-	Neale B	UKBB	European	2017	-0.01513	0.001591	1.96e-21	-	331253	0	331253	1	IVNT	Neale-B_UKBB_EUR_2017
	A	G	Leg predicted mass right	-	Neale B	UKBB	European	2017	-0.01504	0.001591	3.34e-21	-	331285	0	331285	1	IVNT	Neale-B_UKBB_EUR_2017
	A	G	Sitting height	EFO_0004339	Neale B	UKBB	European	2017	-0.02934	0.00188	6.48e-55	-	336172	0	336172	1	IVNT	Neale-B_UKBB_EUR_2017
	A	G	Trunk fat-free mass	-	Neale B	UKBB	European	2017	-0.01771	0.001532	6.83e-31	-	331030	0	331030	1	IVNT	Neale-B_UKBB_EUR_2017
	A	G	Trunk predicted mass	-	Neale B	UKBB	European	2017	-0.01747	0.001527	2.61e-30	-	330995	0	330995	1	IVNT	Neale-B_UKBB_EUR_2017
	A	G	Weight	EFO_0004338	Neale B	UKBB	European	2017	-0.01716	0.002125	6.8e-16	-	336227	0	336227	1	IVNT	Neale-B_UKBB_EUR_2017
	A	G	Whole body fat-free mass	-	Neale B	UKBB	European	2017	-0.01688	0.001538	5.16e-28	-	331291	0	331291	1	IVNT	Neale-B_UKBB_EUR_2017
	A	G	Whole body water mass	-	Neale B	UKBB	European	2017	-0.01688	0.00154	6.21e-28	-	331315	0	331315	1	IVNT	Neale-B_UKBB_EUR_2017
rs6089753	T	C	Pulse rate	EFO_0004326	Neale B	UKBB	European	2017	-0.01524	0.002509	1.24e-09	-	317756	0	317756	1	IVNT	Neale-B_UKBB_EUR_2017
rs61882686	A	C	Mean time to correctly identify matches	-	Neale B	UKBB	European	2017	0.02567	0.004302	2.43e-09	+	335139	0	335139	1	IVNT	Neale-B_UKBB_EUR_2017
rs7243428	A	G	Fed-up feelings	EFO_0009588	Neale B	UKBB	European	2017	-0.009483	0.001445	5.25e-11	-	330549	134124	196425	1	risk diff	Neale-B_UKBB_EUR_2017
	A	G	Guilty feelings	-	Neale B	UKBB	European	2017	-0.007394	0.001317	1.99e-08	-	328769	92945	235824	1	risk diff	Neale-B_UKBB_EUR_2017
	A	G	Miserableness	-	Neale B	UKBB	European	2017	-0.008033	0.001441	2.51e-08	-	331856	141755	190101	1	risk diff	Neale-B_UKBB_EUR_2017
	A	G	Neuroticism score	EFO_0007660	Neale B	UKBB	European	2017	-0.07822	0.01042	6.11e-14	-	274108	0	274108	1	-	Neale-B_UKBB_EUR_2017
	A	G	Overall health rating	-	Neale B	UKBB	European	2017	-0.0154	0.002111	2.99e-13	-	336020	0	336020	1	-	Neale-B_UKBB_EUR_2017
	A	G	Qualifications: college or university degree	EFO_0004784	Neale B	UKBB	European	2017	0.0132	0.001363	3.58e-22	+	334070	106305	227765	1	risk diff	Neale-B_UKBB_EUR_2017
	A	G	Qualifications: none	EFO_0004784	Neale B	UKBB	European	2017	-0.007403	0.001105	2.1e-11	-	334070	57567	276503	1	risk diff	Neale-B_UKBB_EUR_2017
	A	G	Seen doctor for nerves, anxiety, tension or depression	EFO_0009820	Neale B	UKBB	European	2017	-0.007587	0.001372	3.22e-08	-	335108	115328	219780	1	risk diff	Neale-B_UKBB_EUR_2017
	A	G	Sensitivity or hurt feelings	EFO_0009599	Neale B	UKBB	European	2017	-0.009324	0.001441	9.93e-11	-	327832	182340	145492	1	risk diff	Neale-B_UKBB_EUR_2017
	A	G	Time spent watching television	-	Neale B	UKBB	European	2017	-0.01245	0.002237	2.6e-08	-	319740	0	319740	1	-	Neale-B_UKBB_EUR_2017
	A	G	Worrier or anxious feelings	EFO_0009863	Neale B	UKBB	European	2017	-0.008098	0.001443	2.02e-08	-	328717	186559	142158	1	risk diff	Neale-B_UKBB_EUR_2017
	A	G	Worry too long after embarrassment	-	Neale B	UKBB	European	2017	-0.008827	0.001471	1.98e-09	-	323766	154615	169151	1	risk diff	Neale-B_UKBB_EUR_2017
	A	G	Years of educational attainment	EFO_0004784	SSGAC	27225129	European	2016	0.018	0.003	6.72e-10	+	328917	0	328917	64	years	SSGAC_EduYears_EUR_2016
rs790564	A	C	Body mass index	EFO_0004340	Akiyama M	28892062	East Asian	2017	0.02371	0.004203	1.68e-08	+	173430	0	173430	3	IVNT	Akiyama-M_BMI_EAS_2017
	A	C	Number of incorrect matches in round	-	Neale B	UKBB	European	2017	-0.0153	0.002657	8.58e-09	-	336881	0	336881	1	IVNT	Neale-B_UKBB_EUR_2017
rs973526	C	T	Age at menarche	EFO_0004703	Neale B	UKBB	European	2017	-0.01367	0.002501	4.61e-08	-	176008	0	176008	1	-	Neale-B_UKBB_EUR_2017
	C	T	Comparative body size at age 10	-	Neale B	UKBB	European	2017	0.01497	0.001678	4.54e-19	+	331693	0	331693	1	-	Neale-B_UKBB_EUR_2017
	C	T	Qualifications: college or university degree	EFO_0004784	Neale B	UKBB	European	2017	0.008524	0.001149	1.22e-13	+	334070	106305	227765	1	risk diff	Neale-B_UKBB_EUR_2017
rs9958909	G	T	Arm fat mass left	-	Neale B	UKBB	European	2017	0.02206	0.003451	1.65e-10	+	331164	0	331164	1	IVNT	Neale-B_UKBB_EUR_2017
	G	T	Arm fat mass right	-	Neale B	UKBB	European	2017	0.0233	0.003451	1.45e-11	+	331226	0	331226	1	IVNT	Neale-B_UKBB_EUR_2017
	G	T	Arm fat percentage left	-	Neale B	UKBB	European	2017	0.0164	0.002666	7.58e-10	+	331198	0	331198	1	IVNT	Neale-B_UKBB_EUR_2017
	G	T	Arm fat percentage right	-	Neale B	UKBB	European	2017	0.0171	0.002678	1.73e-10	+	331249	0	331249	1	IVNT	Neale-B_UKBB_EUR_2017
	G	T	Body mass index	EFO_0004340	Neale B	UKBB	European	2017	0.02359	0.003484	1.28e-11	+	336107	0	336107	1	IVNT	Neale-B_UKBB_EUR_2017
	G	T	Hip circumference	EFO_0005093	Neale B	UKBB	European	2017	0.02063	0.003488	3.31e-09	+	336601	0	336601	1	IVNT	Neale-B_UKBB_EUR_2017
	G	T	Leg fat mass left	-	Neale B	UKBB	European	2017	0.01569	0.002783	1.74e-08	+	331275	0	331275	1	IVNT	Neale-B_UKBB_EUR_2017
	G	T	Leg fat mass right	-	Neale B	UKBB	European	2017	0.01597	0.002816	1.42e-08	+	331293	0	331293	1	IVNT	Neale-B_UKBB_EUR_2017
	G	T	Trunk fat mass	EFO_0005409	Neale B	UKBB	European	2017	0.01982	0.003546	2.27e-08	+	331093	0	331093	1	IVNT	Neale-B_UKBB_EUR_2017
	G	T	Waist circumference	EFO_0004342	Neale B	UKBB	European	2017	0.01768	0.003119	1.43e-08	+	336639	0	336639	1	IVNT	Neale-B_UKBB_EUR_2017
	G	T	Weight	EFO_0004338	Neale B	UKBB	European	2017	0.01818	0.003077	3.5e-09	+	336227	0	336227	1	IVNT	Neale-B_UKBB_EUR_2017
	G	T	Whole body fat mass	-	Neale B	UKBB	European	2017	0.02061	0.003436	2.01e-09	+	330762	0	330762	1	IVNT	Neale-B_UKBB_EUR_2017
Bread intake
snp	a1	a2	trait	efo	study	pmid	ancestry	year	beta	se	p	direction	n	n_cases	n_controls	n_studies	unit	dataset
rs10761661	C	T	Height	EFO_0004339	Neale B	UKBB	European	2017	0.01162	0.00174	2.421e-11	+	336474	0	336474	1	IVNT	Neale-B_UKBB_EUR_2017
rs11060853	A	G	Arm fat percentage left	-	Neale B	UKBB	European	2017	-0.01018	0.001865	4.784e-08	-	331198	0	331198	1	IVNT	Neale-B_UKBB_EUR_2017
	A	G	Arm fat percentage right	-	Neale B	UKBB	European	2017	-0.01032	0.001874	3.673e-08	-	331249	0	331249	1	IVNT	Neale-B_UKBB_EUR_2017
	A	G	Body mass index	EFO_0004340	Neale B	UKBB	European	2017	-0.0133	0.002437	4.796e-08	-	336107	0	336107	1	IVNT	Neale-B_UKBB_EUR_2017
	A	G	Diastolic blood pressure	EFO_0006336	Neale B	UKBB	European	2017	-0.01372	0.002497	3.932e-08	-	317756	0	317756	1	IVNT	Neale-B_UKBB_EUR_2017
	A	G	Leg fat mass left	-	Neale B	UKBB	European	2017	-0.01111	0.001947	1.163e-08	-	331275	0	331275	1	IVNT	Neale-B_UKBB_EUR_2017
	A	G	Leg fat mass right	-	Neale B	UKBB	European	2017	-0.01119	0.00197	1.324e-08	-	331293	0	331293	1	IVNT	Neale-B_UKBB_EUR_2017
	A	G	Leg fat percentage left	-	Neale B	UKBB	European	2017	-0.009153	0.001541	2.826e-09	-	331278	0	331278	1	IVNT	Neale-B_UKBB_EUR_2017
	A	G	Leg fat percentage right	-	Neale B	UKBB	European	2017	-0.009141	0.00156	4.678e-09	-	331296	0	331296	1	IVNT	Neale-B_UKBB_EUR_2017
rs1994315	C	T	Arm fat mass left	-	Neale B	UKBB	European	2017	0.01407	0.002567	4.217e-08	+	331164	0	331164	1	IVNT	Neale-B_UKBB_EUR_2017
	C	T	Arm fat-free mass left	-	Neale B	UKBB	European	2017	0.01136	0.001665	8.842e-12	+	331159	0	331159	1	IVNT	Neale-B_UKBB_EUR_2017
	C	T	Arm fat-free mass right	-	Neale B	UKBB	European	2017	0.01161	0.001632	1.132e-12	+	331221	0	331221	1	IVNT	Neale-B_UKBB_EUR_2017
	C	T	Arm predicted mass left	-	Neale B	UKBB	European	2017	0.01183	0.001659	9.864e-13	+	331146	0	331146	1	IVNT	Neale-B_UKBB_EUR_2017
	C	T	Arm predicted mass right	-	Neale B	UKBB	European	2017	0.01127	0.001626	4.29e-12	+	331216	0	331216	1	IVNT	Neale-B_UKBB_EUR_2017
	C	T	Basal metabolic rate	EFO_0007777	Neale B	UKBB	European	2017	0.01216	0.001737	2.555e-12	+	331307	0	331307	1	IVNT	Neale-B_UKBB_EUR_2017
	C	T	Body mass index	EFO_0004340	Neale B	UKBB	European	2017	0.01467	0.00259	1.476e-08	+	336107	0	336107	1	IVNT	Neale-B_UKBB_EUR_2017
	C	T	Impedance of arm left	-	Neale B	UKBB	European	2017	-0.01054	0.00185	1.231e-08	-	331292	0	331292	1	IVNT	Neale-B_UKBB_EUR_2017
	C	T	Impedance of arm right	-	Neale B	UKBB	European	2017	-0.01049	0.001842	1.242e-08	-	331279	0	331279	1	IVNT	Neale-B_UKBB_EUR_2017
	C	T	Impedance of whole body	-	Neale B	UKBB	European	2017	-0.01187	0.001997	2.781e-09	-	331284	0	331284	1	IVNT	Neale-B_UKBB_EUR_2017
	C	T	Leg fat-free mass left	-	Neale B	UKBB	European	2017	0.01076	0.001725	4.41e-10	+	331258	0	331258	1	IVNT	Neale-B_UKBB_EUR_2017
	C	T	Leg fat-free mass right	-	Neale B	UKBB	European	2017	0.01058	0.001724	8.282e-10	+	331285	0	331285	1	IVNT	Neale-B_UKBB_EUR_2017
	C	T	Leg predicted mass left	-	Neale B	UKBB	European	2017	0.01053	0.001713	7.94e-10	+	331253	0	331253	1	IVNT	Neale-B_UKBB_EUR_2017
	C	T	Leg predicted mass right	-	Neale B	UKBB	European	2017	0.01058	0.001713	6.501e-10	+	331285	0	331285	1	IVNT	Neale-B_UKBB_EUR_2017
	C	T	Trunk fat-free mass	-	Neale B	UKBB	European	2017	0.01151	0.00165	3.046e-12	+	331030	0	331030	1	IVNT	Neale-B_UKBB_EUR_2017
	C	T	Trunk predicted mass	-	Neale B	UKBB	European	2017	0.01127	0.001644	7.132e-12	+	330995	0	330995	1	IVNT	Neale-B_UKBB_EUR_2017
	C	T	Weight	EFO_0004338	Neale B	UKBB	European	2017	0.01518	0.002288	3.269e-11	+	336227	0	336227	1	IVNT	Neale-B_UKBB_EUR_2017
	C	T	Whole body fat-free mass	-	Neale B	UKBB	European	2017	0.01154	0.001656	3.259e-12	+	331291	0	331291	1	IVNT	Neale-B_UKBB_EUR_2017
	C	T	Whole body water mass	-	Neale B	UKBB	European	2017	0.01167	0.001659	1.995e-12	+	331315	0	331315	1	IVNT	Neale-B_UKBB_EUR_2017
rs2517678	T	C	Eosinophil count	EFO_0004586	Astle W	27863252	European	2016	-0.05024	0.003727	2.068e-41	-	173480	0	173480	2	IVNT	Astle-W_Blood-Cell-Traits_EUR_2016
	T	C	Eosinophil percentage of granulocytes	EFO_0004586	Astle W	27863252	European	2016	-0.04188	0.00374	4.262e-29	-	173480	0	173480	2	IVNT	Astle-W_Blood-Cell-Traits_EUR_2016
	T	C	Eosinophil percentage of white cells	EFO_0004586	Astle W	27863252	European	2016	-0.04033	0.003723	2.452e-27	-	173480	0	173480	2	IVNT	Astle-W_Blood-Cell-Traits_EUR_2016
	T	C	Granulocyte percentage of myeloid white cells	EFO_0004586	Astle W	27863252	European	2016	0.0225	0.003734	1.693e-09	+	173480	0	173480	2	IVNT	Astle-W_Blood-Cell-Traits_EUR_2016
	T	C	Lymphocyte count	EFO_0004586	Astle W	27863252	European	2016	-0.03843	0.003762	1.731e-24	-	173480	0	173480	2	IVNT	Astle-W_Blood-Cell-Traits_EUR_2016
	T	C	Mean corpuscular hemoglobin	EFO_0004586	Astle W	27863252	European	2016	-0.02307	0.003691	4.116e-10	-	173480	0	173480	2	IVNT	Astle-W_Blood-Cell-Traits_EUR_2016
	T	C	Mean corpuscular volume	EFO_0004586	Astle W	27863252	European	2016	-0.02077	0.003678	1.641e-08	-	173480	0	173480	2	IVNT	Astle-W_Blood-Cell-Traits_EUR_2016
	T	C	Monocyte count	EFO_0004586	Astle W	27863252	European	2016	-0.04216	0.003733	1.399e-29	-	173480	0	173480	2	IVNT	Astle-W_Blood-Cell-Traits_EUR_2016
	T	C	Myeloid white cell count	EFO_0004586	Astle W	27863252	European	2016	-0.02084	0.003761	3.006e-08	-	173480	0	173480	2	IVNT	Astle-W_Blood-Cell-Traits_EUR_2016
	T	C	Neutrophil percentage of granulocytes	EFO_0004586	Astle W	27863252	European	2016	0.03846	0.003741	8.422e-25	+	173480	0	173480	2	IVNT	Astle-W_Blood-Cell-Traits_EUR_2016
	T	C	Neutrophil percentage of white cells	EFO_0004586	Astle W	27863252	European	2016	0.0257	0.00373	5.6e-12	+	173480	0	173480	2	IVNT	Astle-W_Blood-Cell-Traits_EUR_2016
	T	C	Sum eosinophil basophil counts	EFO_0004586	Astle W	27863252	European	2016	-0.04769	0.00373	2.011e-37	-	173480	0	173480	2	IVNT	Astle-W_Blood-Cell-Traits_EUR_2016
	T	C	White blood cell count	EFO_0004586	Astle W	27863252	European	2016	-0.03235	0.003745	5.787e-18	-	173480	0	173480	2	IVNT	Astle-W_Blood-Cell-Traits_EUR_2016
	T	C	IgA deficiency	EFO_1001929	Bronson P	27723758	European	2016	0.3353	0.04607	3.396e-13	+	6487	1635	4852	7	log OR	Bronson-P_IgAD_EUR_2016
	T	C	Granulocyte percentage of myeloid white cells	EFO_0007997	Astle W	27863252	European	2016	0.0225	0.003751	2e-09	+	-	-	-	-	unit increase	NHGRI-EBI_GWAS_Catalog
	T	C	Intestinal malabsorption	EFO_0009554	Neale B	UKBB	European	2017	0.0009704	0.0001099	1.08e-18	+	337199	624	336575	1	risk diff	Neale-B_UKBB_EUR_2017
	T	C	Self-reported malabsorption or coeliac disease	EFO_0001060	Neale B	UKBB	European	2017	0.002798	0.0001674	1.103e-62	+	337159	1452	335707	1	risk diff	Neale-B_UKBB_EUR_2017
	T	C	Rheumatoid arthritis	EFO_0000685	Okada Y	24390342	European	2014	-0.1278	0.0174	1.8e-14	-	58284	14361	43923	18	log OR	Okada-Y_RA_EUR_2014
	T	C	Rheumatoid arthritis	EFO_0000685	Okada Y	24390342	Mixed	2014	-0.08338	0.01394	3e-10	-	80799	19234	61565	22	log OR	Okada-Y_RA_Mixed_2014
rs4665972	C	T	Granulocyte count	EFO_0004586	Astle W	27863252	European	2016	-0.03108	0.003692	3.79e-17	-	173480	0	173480	2	IVNT	Astle-W_Blood-Cell-Traits_EUR_2016
	C	T	Granulocyte percentage of myeloid white cells	EFO_0004586	Astle W	27863252	European	2016	-0.03889	0.003672	3.267e-26	-	173480	0	173480	2	IVNT	Astle-W_Blood-Cell-Traits_EUR_2016
	C	T	Hematocrit	EFO_0004586	Astle W	27863252	European	2016	0.01986	0.003629	4.461e-08	+	173480	0	173480	2	IVNT	Astle-W_Blood-Cell-Traits_EUR_2016
	C	T	High light scatter percentage of red cells	EFO_0004586	Astle W	27863252	European	2016	-0.03538	0.003686	7.976e-22	-	173480	0	173480	2	IVNT	Astle-W_Blood-Cell-Traits_EUR_2016
	C	T	High light scatter reticulocyte count	EFO_0004586	Astle W	27863252	European	2016	-0.03247	0.003686	1.258e-18	-	173480	0	173480	2	IVNT	Astle-W_Blood-Cell-Traits_EUR_2016
	C	T	Lymphocyte count	EFO_0004586	Astle W	27863252	European	2016	-0.02525	0.0037	8.783e-12	-	173480	0	173480	2	IVNT	Astle-W_Blood-Cell-Traits_EUR_2016
	C	T	Monocyte percentage of white cells	EFO_0004586	Astle W	27863252	European	2016	0.04419	0.00366	1.421e-33	+	173480	0	173480	2	IVNT	Astle-W_Blood-Cell-Traits_EUR_2016
	C	T	Myeloid white cell count	EFO_0004586	Astle W	27863252	European	2016	-0.02829	0.003701	2.122e-14	-	173480	0	173480	2	IVNT	Astle-W_Blood-Cell-Traits_EUR_2016
	C	T	Neutrophil count	EFO_0004586	Astle W	27863252	European	2016	-0.03259	0.003682	8.661e-19	-	173480	0	173480	2	IVNT	Astle-W_Blood-Cell-Traits_EUR_2016
	C	T	Platelet count	EFO_0004586	Astle W	27863252	European	2016	-0.03653	0.003746	1.797e-22	-	173480	0	173480	2	IVNT	Astle-W_Blood-Cell-Traits_EUR_2016
	C	T	Plateletcrit	EFO_0004586	Astle W	27863252	European	2016	-0.03313	0.00376	1.236e-18	-	173480	0	173480	2	IVNT	Astle-W_Blood-Cell-Traits_EUR_2016
	C	T	Red cell distribution width	EFO_0004586	Astle W	27863252	European	2016	0.02426	0.00364	2.652e-11	+	173480	0	173480	2	IVNT	Astle-W_Blood-Cell-Traits_EUR_2016
	C	T	Reticulocyte count	EFO_0004586	Astle W	27863252	European	2016	-0.03395	0.003692	3.68e-20	-	173480	0	173480	2	IVNT	Astle-W_Blood-Cell-Traits_EUR_2016
	C	T	Reticulocyte fraction of red cells	EFO_0004586	Astle W	27863252	European	2016	-0.03924	0.00369	2.069e-26	-	173480	0	173480	2	IVNT	Astle-W_Blood-Cell-Traits_EUR_2016
	C	T	Sum basophil neutrophil counts	EFO_0004586	Astle W	27863252	European	2016	-0.03197	0.003689	4.436e-18	-	173480	0	173480	2	IVNT	Astle-W_Blood-Cell-Traits_EUR_2016
	C	T	Sum neutrophil eosinophil counts	EFO_0004586	Astle W	27863252	European	2016	-0.03164	0.003686	9.151e-18	-	173480	0	173480	2	IVNT	Astle-W_Blood-Cell-Traits_EUR_2016
	C	T	White blood cell count	EFO_0004586	Astle W	27863252	European	2016	-0.03373	0.003684	5.337e-20	-	173480	0	173480	2	IVNT	Astle-W_Blood-Cell-Traits_EUR_2016
	C	T	Type II diabetes	EFO_0001360	DIAGRAM	26551672	European	2015	0.07696	0.01322	3.9e-09	+	84780	27206	57574	23	log OR	DIAGRAM_T2D-METABO_EUR_2015
	C	T	Triglycerides	-	Coram MA	23726366	Mixed	2013	NA	NA	1.05e-08	NA	11423	-	-	-	-	GRASP
	C	T	High light scatter reticulocyte count	EFO_0007986	Astle W	27863252	European	2016	0.03247	0.003675	1e-18	+	-	-	-	-	unit decrease	NHGRI-EBI_GWAS_Catalog
	C	T	Reticulocyte count	EFO_0007986	Astle W	27863252	European	2016	0.03395	0.003695	4e-20	+	-	-	-	-	unit decrease	NHGRI-EBI_GWAS_Catalog
	C	T	Reticulocyte fraction of red cells	EFO_0007986	Astle W	27863252	European	2016	0.03924	0.003689	2e-26	+	-	-	-	-	unit decrease	NHGRI-EBI_GWAS_Catalog
	C	T	Triglycerides	EFO_0004530	Coram MA	23726366	Mixed	2013	-0.065	0.01134	1e-08	-	-	-	-	-	unit increase	NHGRI-EBI_GWAS_Catalog
	C	T	Alcohol intake frequency	EFO_0004329	Neale B	UKBB	European	2017	-0.04621	0.003656	1.286e-36	-	336965	0	336965	1	-	Neale-B_UKBB_EUR_2017
	C	T	Alcohol intake versus 10 years previously	EFO_0004329	Neale B	UKBB	European	2017	-0.01151	0.0019	1.376e-09	-	313248	0	313248	1	-	Neale-B_UKBB_EUR_2017
	C	T	Arm fat-free mass left	-	Neale B	UKBB	European	2017	0.01823	0.001589	1.848e-30	+	331159	0	331159	1	IVNT	Neale-B_UKBB_EUR_2017
	C	T	Arm fat-free mass right	-	Neale B	UKBB	European	2017	0.01884	0.001557	1.107e-33	+	331221	0	331221	1	IVNT	Neale-B_UKBB_EUR_2017
	C	T	Arm predicted mass left	-	Neale B	UKBB	European	2017	0.01804	0.001583	4.286e-30	+	331146	0	331146	1	IVNT	Neale-B_UKBB_EUR_2017
	C	T	Arm predicted mass right	-	Neale B	UKBB	European	2017	0.01864	0.001552	3.038e-33	+	331216	0	331216	1	IVNT	Neale-B_UKBB_EUR_2017
	C	T	Basal metabolic rate	EFO_0007777	Neale B	UKBB	European	2017	0.01867	0.001657	1.968e-29	+	331307	0	331307	1	IVNT	Neale-B_UKBB_EUR_2017
	C	T	Comparative height size at age 10	-	Neale B	UKBB	European	2017	0.01444	0.001707	2.669e-17	+	332021	0	332021	1	-	Neale-B_UKBB_EUR_2017
	C	T	Daytime dozing or sleeping	EFO_0000614;EFO_0005855	Neale B	UKBB	European	2017	-0.007307	0.001236	3.406e-09	-	336082	0	336082	1	IVNT	Neale-B_UKBB_EUR_2017
	C	T	Diabetes diagnosed by doctor	EFO_0000400	Neale B	UKBB	European	2017	0.00371	0.0005359	4.432e-12	+	336473	16183	320290	1	risk diff	Neale-B_UKBB_EUR_2017
	C	T	Height	EFO_0004339	Neale B	UKBB	European	2017	0.01622	0.001776	6.927e-20	+	336474	0	336474	1	IVNT	Neale-B_UKBB_EUR_2017
	C	T	Impedance of arm left	-	Neale B	UKBB	European	2017	-0.01778	0.001765	7.131e-24	-	331292	0	331292	1	IVNT	Neale-B_UKBB_EUR_2017
	C	T	Impedance of arm right	-	Neale B	UKBB	European	2017	-0.01766	0.001757	9.496e-24	-	331279	0	331279	1	IVNT	Neale-B_UKBB_EUR_2017
	C	T	Impedance of leg left	-	Neale B	UKBB	European	2017	-0.01975	0.002279	4.404e-18	-	331296	0	331296	1	IVNT	Neale-B_UKBB_EUR_2017
	C	T	Impedance of leg right	-	Neale B	UKBB	European	2017	-0.01884	0.002261	8.036e-17	-	331301	0	331301	1	IVNT	Neale-B_UKBB_EUR_2017
	C	T	Impedance of whole body	-	Neale B	UKBB	European	2017	-0.0202	0.001905	2.938e-26	-	331284	0	331284	1	IVNT	Neale-B_UKBB_EUR_2017
	C	T	Leg fat-free mass left	-	Neale B	UKBB	European	2017	0.01705	0.001645	3.633e-25	+	331258	0	331258	1	IVNT	Neale-B_UKBB_EUR_2017
	C	T	Leg fat-free mass right	-	Neale B	UKBB	European	2017	0.01698	0.001645	5.495e-25	+	331285	0	331285	1	IVNT	Neale-B_UKBB_EUR_2017
	C	T	Leg predicted mass left	-	Neale B	UKBB	European	2017	0.01689	0.001634	5.06e-25	+	331253	0	331253	1	IVNT	Neale-B_UKBB_EUR_2017
	C	T	Leg predicted mass right	-	Neale B	UKBB	European	2017	0.01697	0.001634	2.895e-25	+	331285	0	331285	1	IVNT	Neale-B_UKBB_EUR_2017
	C	T	Medication for cholesterol, blood pressure or diabetes: cholesterol lowering medication	EFO_0007056	Neale B	UKBB	European	2017	-0.01127	0.001561	5.167e-13	-	154702	35840	118862	1	risk diff	Neale-B_UKBB_EUR_2017
	C	T	Pulse rate	EFO_0004326	Neale B	UKBB	European	2017	-0.02726	0.002575	3.458e-26	-	317756	0	317756	1	IVNT	Neale-B_UKBB_EUR_2017
	C	T	Pulse rate	EFO_0004326	Neale B	UKBB	European	2017	-0.02526	0.004367	7.279e-09	-	110153	0	110153	1	IVNT	Neale-B_UKBB_EUR_2017
	C	T	Self-reported diabetes	EFO_0000400	Neale B	UKBB	European	2017	0.002961	0.000486	1.107e-09	+	337159	13243	323916	1	risk diff	Neale-B_UKBB_EUR_2017
	C	T	Self-reported gout	EFO_0004274	Neale B	UKBB	European	2017	-0.003178	0.0002955	5.593e-27	-	337159	4807	332352	1	risk diff	Neale-B_UKBB_EUR_2017
	C	T	Self-reported high cholesterol	EFO_0008111	Neale B	UKBB	European	2017	-0.009397	0.0008192	1.86e-30	-	337159	41296	295863	1	risk diff	Neale-B_UKBB_EUR_2017
	C	T	Sitting height	EFO_0004339	Neale B	UKBB	European	2017	0.019	0.001932	8.065e-23	+	336172	0	336172	1	IVNT	Neale-B_UKBB_EUR_2017
	C	T	Sodium in urine	EFO_0009282	Neale B	UKBB	European	2017	-0.01862	0.002433	2.003e-14	-	326831	0	326831	1	IVNT	Neale-B_UKBB_EUR_2017
	C	T	Treatment with allopurinol	EFO_0007056	Neale B	UKBB	European	2017	-0.002524	0.0002641	1.215e-21	-	337159	3819	333340	1	risk diff	Neale-B_UKBB_EUR_2017
	C	T	Treatment with atorvastatin	EFO_0007056	Neale B	UKBB	European	2017	-0.003045	0.0004281	1.142e-12	-	337159	10167	326992	1	risk diff	Neale-B_UKBB_EUR_2017
	C	T	Treatment with cholesterol lowering medication	EFO_0007056	Neale B	UKBB	European	2017	-0.007925	0.001139	3.455e-12	-	180203	22705	157498	1	risk diff	Neale-B_UKBB_EUR_2017
	C	T	Trunk fat-free mass	-	Neale B	UKBB	European	2017	0.02047	0.001574	1.155e-38	+	331030	0	331030	1	IVNT	Neale-B_UKBB_EUR_2017
	C	T	Trunk predicted mass	-	Neale B	UKBB	European	2017	0.02046	0.001569	7.091e-39	+	330995	0	330995	1	IVNT	Neale-B_UKBB_EUR_2017
	C	T	Weight	EFO_0004338	Neale B	UKBB	European	2017	0.01624	0.002184	1.057e-13	+	336227	0	336227	1	IVNT	Neale-B_UKBB_EUR_2017
	C	T	Whole body fat-free mass	-	Neale B	UKBB	European	2017	0.01963	0.00158	2.024e-35	+	331291	0	331291	1	IVNT	Neale-B_UKBB_EUR_2017
	C	T	Whole body water mass	-	Neale B	UKBB	European	2017	0.01985	0.001582	4.55e-36	+	331315	0	331315	1	IVNT	Neale-B_UKBB_EUR_2017
rs4984685	A	G	Height	EFO_0004339	GIANT	25282103	European	2014	0.03	0.004	5.4e-14	+	237029	0	237029	79	Z-score	GIANT_Height_EUR_2014
	A	G	Comparative height size at age 10	-	Neale B	UKBB	European	2017	0.01361	0.002067	4.555e-11	+	332021	0	332021	1	-	Neale-B_UKBB_EUR_2017
	A	G	Height	EFO_0004339	Neale B	UKBB	European	2017	0.02078	0.002152	4.544e-22	+	336474	0	336474	1	IVNT	Neale-B_UKBB_EUR_2017
	A	G	Sitting height	EFO_0004339	Neale B	UKBB	European	2017	0.01792	0.002341	1.939e-14	+	336172	0	336172	1	IVNT	Neale-B_UKBB_EUR_2017
rs656817	A	G	Arm fat mass left	-	Neale B	UKBB	European	2017	-0.01424	0.002519	1.58e-08	-	331164	0	331164	1	IVNT	Neale-B_UKBB_EUR_2017
	A	G	Arm fat mass right	-	Neale B	UKBB	European	2017	-0.01465	0.002519	5.991e-09	-	331226	0	331226	1	IVNT	Neale-B_UKBB_EUR_2017
	A	G	Arm fat percentage left	-	Neale B	UKBB	European	2017	-0.0116	0.001946	2.457e-09	-	331198	0	331198	1	IVNT	Neale-B_UKBB_EUR_2017
	A	G	Arm fat percentage right	-	Neale B	UKBB	European	2017	-0.01186	0.001955	1.313e-09	-	331249	0	331249	1	IVNT	Neale-B_UKBB_EUR_2017
	A	G	Body fat percentage	EFO_0007800	Neale B	UKBB	European	2017	-0.01101	0.001971	2.292e-08	-	331117	0	331117	1	IVNT	Neale-B_UKBB_EUR_2017
	A	G	Trunk fat mass	EFO_0005409	Neale B	UKBB	European	2017	-0.01572	0.002588	1.257e-09	-	331093	0	331093	1	IVNT	Neale-B_UKBB_EUR_2017
	A	G	Trunk fat percentage	-	Neale B	UKBB	European	2017	-0.01343	0.002363	1.321e-08	-	331113	0	331113	1	IVNT	Neale-B_UKBB_EUR_2017
	A	G	Whole body fat mass	-	Neale B	UKBB	European	2017	-0.0143	0.002508	1.17e-08	-	330762	0	330762	1	IVNT	Neale-B_UKBB_EUR_2017
rs6754311	C	T	Height	EFO_0004339	GIANT	25282103	European	2014	-0.018	0.0034	4.9e-08	-	250456	0	250456	79	Z-score	GIANT_Height_EUR_2014
	C	T	Total cholesterol	EFO_0004574	GLGC	24097068	European	2013	0.0289	0.0055	2.03e-08	+	94595	0	94595	60	IVNT	GLGC_TC_EUR_2013
	C	T	Mosquito bite size	EFO_0008378	Jones AV	28199695	European	2017	-0.03901	0.005907	4e-11	-	-	-	-	-	unit increase	NHGRI-EBI_GWAS_Catalog
	C	T	Parkinsons disease	EFO_0002508	Nalls M	25064009	European	2014	-0.1165	0.01996	8.96e-09	-	108990	13708	95282	15	log OR	Nalls-M_Parkinsons-Disease_EUR_2014
	C	T	Arm fat mass left	-	Neale B	UKBB	European	2017	-0.01563	0.002817	2.899e-08	-	331164	0	331164	1	IVNT	Neale-B_UKBB_EUR_2017
	C	T	Arm fat mass right	-	Neale B	UKBB	European	2017	-0.0158	0.002816	2.022e-08	-	331226	0	331226	1	IVNT	Neale-B_UKBB_EUR_2017
	C	T	Arm fat percentage right	-	Neale B	UKBB	European	2017	-0.01197	0.002186	4.326e-08	-	331249	0	331249	1	IVNT	Neale-B_UKBB_EUR_2017
	C	T	Body fat percentage	EFO_0007800	Neale B	UKBB	European	2017	-0.01311	0.002204	2.695e-09	-	331117	0	331117	1	IVNT	Neale-B_UKBB_EUR_2017
	C	T	Body mass index	EFO_0004340	Neale B	UKBB	European	2017	-0.01564	0.002844	3.813e-08	-	336107	0	336107	1	IVNT	Neale-B_UKBB_EUR_2017
	C	T	Forced expiratory volume in 1-second	EFO_0004314	Neale B	UKBB	European	2017	0.01347	0.002461	4.385e-08	+	307638	0	307638	1	IVNT	Neale-B_UKBB_EUR_2017
	C	T	Forced vital capacity	EFO_0004312	Neale B	UKBB	European	2017	0.01485	0.002333	1.965e-10	+	307638	0	307638	1	IVNT	Neale-B_UKBB_EUR_2017
	C	T	Leg fat mass left	-	Neale B	UKBB	European	2017	-0.01334	0.002272	4.342e-09	-	331275	0	331275	1	IVNT	Neale-B_UKBB_EUR_2017
	C	T	Leg fat mass right	-	Neale B	UKBB	European	2017	-0.01347	0.002298	4.594e-09	-	331293	0	331293	1	IVNT	Neale-B_UKBB_EUR_2017
	C	T	Leg fat percentage left	-	Neale B	UKBB	European	2017	-0.009968	0.001797	2.921e-08	-	331278	0	331278	1	IVNT	Neale-B_UKBB_EUR_2017
	C	T	Leg fat percentage right	-	Neale B	UKBB	European	2017	-0.01061	0.00182	5.608e-09	-	331296	0	331296	1	IVNT	Neale-B_UKBB_EUR_2017
	C	T	Trunk fat mass	EFO_0005409	Neale B	UKBB	European	2017	-0.01638	0.002894	1.522e-08	-	331093	0	331093	1	IVNT	Neale-B_UKBB_EUR_2017
	C	T	Trunk fat percentage	-	Neale B	UKBB	European	2017	-0.01518	0.002642	9.171e-09	-	331113	0	331113	1	IVNT	Neale-B_UKBB_EUR_2017
	C	T	Whole body fat mass	-	Neale B	UKBB	European	2017	-0.01563	0.002804	2.478e-08	-	330762	0	330762	1	IVNT	Neale-B_UKBB_EUR_2017
rs73802707	C	T	Arm fat-free mass left	-	Neale B	UKBB	European	2017	0.02782	0.002158	4.854e-38	+	331159	0	331159	1	IVNT	Neale-B_UKBB_EUR_2017
	C	T	Arm fat-free mass right	-	Neale B	UKBB	European	2017	0.02946	0.002115	4.146e-44	+	331221	0	331221	1	IVNT	Neale-B_UKBB_EUR_2017
	C	T	Arm predicted mass left	-	Neale B	UKBB	European	2017	0.02783	0.00215	2.496e-38	+	331146	0	331146	1	IVNT	Neale-B_UKBB_EUR_2017
	C	T	Arm predicted mass right	-	Neale B	UKBB	European	2017	0.02967	0.002107	5.165e-45	+	331216	0	331216	1	IVNT	Neale-B_UKBB_EUR_2017
	C	T	Basal metabolic rate	EFO_0007777	Neale B	UKBB	European	2017	0.0305	0.00225	7.846e-42	+	331307	0	331307	1	IVNT	Neale-B_UKBB_EUR_2017
	C	T	Birth weight	EFO_0004344	Neale B	UKBB	European	2017	0.03048	0.004434	6.216e-12	+	193063	0	193063	1	IVNT	Neale-B_UKBB_EUR_2017
	C	T	Comparative height size at age 10	-	Neale B	UKBB	European	2017	0.03618	0.002317	6.134e-55	+	332021	0	332021	1	-	Neale-B_UKBB_EUR_2017
	C	T	Forced expiratory volume in 1-second	EFO_0004314	Neale B	UKBB	European	2017	0.03296	0.002906	8.179e-30	+	307638	0	307638	1	IVNT	Neale-B_UKBB_EUR_2017
	C	T	Forced expiratory volume in 1-second, best measure	EFO_0004314	Neale B	UKBB	European	2017	0.03634	0.00319	4.751e-30	+	255492	0	255492	1	IVNT	Neale-B_UKBB_EUR_2017
	C	T	Forced expiratory volume in 1-second, predicted	EFO_0004314	Neale B	UKBB	European	2017	0.04129	0.003793	1.383e-27	+	110423	0	110423	1	IVNT	Neale-B_UKBB_EUR_2017
	C	T	Forced vital capacity	EFO_0004312	Neale B	UKBB	European	2017	0.03647	0.002755	5.391e-40	+	307638	0	307638	1	IVNT	Neale-B_UKBB_EUR_2017
	C	T	Forced vital capacity, best measure	EFO_0004312	Neale B	UKBB	European	2017	0.04073	0.00302	2.001e-41	+	255492	0	255492	1	IVNT	Neale-B_UKBB_EUR_2017
	C	T	Hand grip strength left	EFO_0006941	Neale B	UKBB	European	2017	0.02121	0.002448	4.648e-18	+	335821	0	335821	1	IVNT	Neale-B_UKBB_EUR_2017
	C	T	Hand grip strength right	EFO_0006941	Neale B	UKBB	European	2017	0.02132	0.002452	3.523e-18	+	335842	0	335842	1	IVNT	Neale-B_UKBB_EUR_2017
	C	T	Height	EFO_0004339	Neale B	UKBB	European	2017	0.06015	0.00241	2.424e-137	+	336474	0	336474	1	IVNT	Neale-B_UKBB_EUR_2017
	C	T	Leg fat percentage left	-	Neale B	UKBB	European	2017	-0.01232	0.002123	6.464e-09	-	331278	0	331278	1	IVNT	Neale-B_UKBB_EUR_2017
	C	T	Leg fat percentage right	-	Neale B	UKBB	European	2017	-0.01301	0.00215	1.449e-09	-	331296	0	331296	1	IVNT	Neale-B_UKBB_EUR_2017
	C	T	Leg fat-free mass left	-	Neale B	UKBB	European	2017	0.0271	0.002235	8.016e-34	+	331258	0	331258	1	IVNT	Neale-B_UKBB_EUR_2017
	C	T	Leg fat-free mass right	-	Neale B	UKBB	European	2017	0.02859	0.002234	1.673e-37	+	331285	0	331285	1	IVNT	Neale-B_UKBB_EUR_2017
	C	T	Leg predicted mass left	-	Neale B	UKBB	European	2017	0.027	0.00222	4.941e-34	+	331253	0	331253	1	IVNT	Neale-B_UKBB_EUR_2017
	C	T	Leg predicted mass right	-	Neale B	UKBB	European	2017	0.02838	0.002219	1.919e-37	+	331285	0	331285	1	IVNT	Neale-B_UKBB_EUR_2017
	C	T	Peak expiratory flow	EFO_0009718	Neale B	UKBB	European	2017	0.01994	0.00302	4.034e-11	+	307638	0	307638	1	IVNT	Neale-B_UKBB_EUR_2017
	C	T	Sitting height	EFO_0004339	Neale B	UKBB	European	2017	0.04967	0.002623	6.149e-80	+	336172	0	336172	1	IVNT	Neale-B_UKBB_EUR_2017
	C	T	Trunk fat-free mass	-	Neale B	UKBB	European	2017	0.03502	0.002137	2.505e-60	+	331030	0	331030	1	IVNT	Neale-B_UKBB_EUR_2017
	C	T	Trunk predicted mass	-	Neale B	UKBB	European	2017	0.0351	0.00213	5.7e-61	+	330995	0	330995	1	IVNT	Neale-B_UKBB_EUR_2017
	C	T	Vascular or heart problems diagnosed by doctor: high blood pressure	EFO_0004325	Neale B	UKBB	European	2017	-0.008571	0.00151	1.372e-08	-	336683	91033	245650	1	risk diff	Neale-B_UKBB_EUR_2017
	C	T	Vascular or heart problems diagnosed by doctor: none of the above	-	Neale B	UKBB	European	2017	0.00902	0.001551	5.99e-09	+	336683	236530	100153	1	risk diff	Neale-B_UKBB_EUR_2017
	C	T	Weight	EFO_0004338	Neale B	UKBB	European	2017	0.02236	0.002966	4.812e-14	+	336227	0	336227	1	IVNT	Neale-B_UKBB_EUR_2017
	C	T	Whole body fat-free mass	-	Neale B	UKBB	European	2017	0.03252	0.002146	7.43e-52	+	331291	0	331291	1	IVNT	Neale-B_UKBB_EUR_2017
	C	T	Whole body water mass	-	Neale B	UKBB	European	2017	0.03247	0.002149	1.541e-51	+	331315	0	331315	1	IVNT	Neale-B_UKBB_EUR_2017
rs9564268	C	T	Comparative body size at age 10	-	Neale B	UKBB	European	2017	-0.0122	0.001711	1.022e-12	-	331693	0	331693	1	-	Neale-B_UKBB_EUR_2017
Dark chocolate intake
snp	a1	a2	trait	efo	study	pmid	ancestry	year	beta	se	p	direction	n	n_cases	n_controls	n_studies	unit	dataset
rs10222171	A	G	Cause of death: malignant neoplasm, unspecified	EFO_0000616	Neale B	UKBB	European	2017	0.02246	0.003501	1.474e-10	+	7637	22	7615	1	risk diff	Neale-B_UKBB_EUR_2017
rs145537395	A	G	Cause of death: other and unspecified intestinal obstruction	-	Neale B	UKBB	European	2017	0.01216	0.00206	3.673e-09	+	7637	7	7630	1	risk diff	Neale-B_UKBB_EUR_2017
rs71469535	C	T	Cause of death: creutzfeldt-jakob disease	EFO_0004226	Neale B	UKBB	European	2017	-0.01436	0.002572	2.474e-08	-	7637	10	7627	1	risk diff	Neale-B_UKBB_EUR_2017
rs75559421	G	T	Granulocyte percentage of myeloid white cells	EFO_0004586	Astle W	27863252	European	2016	0.06039	0.007526	1.027e-15	+	173480	0	173480	2	IVNT	Astle-W_Blood-Cell-Traits_EUR_2016
	G	T	Monocyte count	EFO_0004586	Astle W	27863252	European	2016	-0.04113	0.007529	4.689e-08	-	173480	0	173480	2	IVNT	Astle-W_Blood-Cell-Traits_EUR_2016
	G	T	Monocyte percentage of white cells	EFO_0004586	Astle W	27863252	European	2016	-0.06062	0.007509	6.856e-16	-	173480	0	173480	2	IVNT	Astle-W_Blood-Cell-Traits_EUR_2016
Cake intake
None
Cheese intake
snp	a1	a2	trait	efo	study	pmid	ancestry	year	beta	se	p	direction	n	n_cases	n_controls	n_studies	unit	dataset
rs1073242	A	G	Qualifications: A levels or as levels or equivalent	EFO_0004784	Neale B	UKBB	European	2017	0.007492	0.001119	2.15e-11	+	334070	91710	242360	1	risk diff	Neale-B_UKBB_EUR_2017
	A	G	Qualifications: college or university degree	EFO_0004784	Neale B	UKBB	European	2017	0.01167	0.001167	1.52e-23	+	334070	106305	227765	1	risk diff	Neale-B_UKBB_EUR_2017
	A	G	Qualifications: none	EFO_0004784	Neale B	UKBB	European	2017	-0.006975	0.0009464	1.72e-13	-	334070	57567	276503	1	risk diff	Neale-B_UKBB_EUR_2017
	A	G	Years of educational attainment in females	EFO_0004784	SSGAC	27225129	European	2016	0.019	0.003	2.78e-08	+	181443	0	181443	62	years	SSGAC_EduYears-F_EUR_2016
	A	G	Years of educational attainment	EFO_0004784	SSGAC	27225129	European	2016	0.016	0.003	9.17e-11	+	328917	0	328917	64	years	SSGAC_EduYears_EUR_2016
rs10896050	T	G	Eosinophil count	EFO_0004586	Astle W	27863252	European	2016	-0.02742	0.004513	1.24e-09	-	173480	0	173480	2	IVNT	Astle-W_Blood-Cell-Traits_EUR_2016
	T	G	Platelet count	EFO_0004586	Astle W	27863252	European	2016	-0.02912	0.004615	2.79e-10	-	173480	0	173480	2	IVNT	Astle-W_Blood-Cell-Traits_EUR_2016
	T	G	Sum eosinophil basophil counts	EFO_0004586	Astle W	27863252	European	2016	-0.02769	0.004518	8.91e-10	-	173480	0	173480	2	IVNT	Astle-W_Blood-Cell-Traits_EUR_2016
	T	G	Body mass index	EFO_0004340	Neale B	UKBB	European	2017	0.01724	0.003044	1.49e-08	+	336107	0	336107	1	IVNT	Neale-B_UKBB_EUR_2017
rs10938397	A	G	Body mass index	EFO_0004340	Akiyama M	28892062	East Asian	2017	-0.02778	0.003879	7.98e-13	-	173430	0	173430	3	IVNT	Akiyama-M_BMI_EAS_2017
	A	G	Childhood BMI	EFO_0004340	EGGC	26604143	European	2016	-0.0497	0.0083	1.88e-09	-	31531	0	31531	20	SDS	EGGC_Childhood-BMI_EUR_2016
	A	G	Body mass index in physically active females	EFO_0004340	GIANT	28448500	Mixed	2017	-0.0293	0.0052	1.57e-08	-	88810	0	88810	53	IVNT	GIANT_BMI-Active-F_Mixed_2017
	A	G	Body mass index in physically active males	EFO_0004340	GIANT	28448500	Mixed	2017	-0.0364	0.0061	2.76e-09	-	61252	0	61252	52	IVNT	GIANT_BMI-Active-M_Mixed_2017
[truncated: 4,317 more rows]

## Sheet: S3 MR Results and senseti
S2 MR results and Sensitivity analysis
outcome	BD
exposure	method	nsnp	b	se	pval		method	Q	Q_df	Q_pval		egger_intercept	se	pval
processed_meat_intake	MR Egger	9	-2.27741	1.19293	0.0978885		MR Egger	3.06523	7	0.878903		0.0331083	0.016784	0.0891471
	Weighted median	9	0.0639707	0.352752	0.856095		Inverse variance weighted	6.95643	8	0.541341
	Inverse variance weighted	9	0.0174275	0.264008	0.947369
	Simple mode	9	0.133863	0.567788	0.819541
	Weighted mode	9	0.133863	0.558194	0.816505
Poultry_intake	MR Egger	62	0.490432	0.600092	0.417013		MR Egger	125.007	60	1.78e-06		-0.0073679	0.00708264	0.302386
	Weighted median	62	0.0627892	0.208996	0.763847		Inverse variance weighted	127.262	61	1.42e-06
	Inverse variance weighted	62	-0.0965427	0.204425	0.636737
	Simple mode	62	0.457102	0.509562	0.37322
	Weighted mode	62	0.41354	0.496965	0.408581
Beef_intake	MR Egger	3	2.55886	1.75647	0.382963		MR Egger	0.0333729	1	0.855047		-0.0237024	0.0194221	0.437019
	Weighted median	3	0.170333	0.749977	0.820332		Inverse variance weighted	1.52271	2	0.467034
	Inverse variance weighted	3	0.541563	0.593934	0.361861
	Simple mode	3	0.0869736	0.906599	0.93232
	Weighted mode	3	0.0931403	0.858865	0.923542
Pork_intake	MR Egger	5	0.404384	11.9844	0.975202		MR Egger	15.6921	3	0.00131126		-0.00247742	0.108727	0.983252
	Weighted median	5	0.378679	0.703902	0.590597		Inverse variance weighted	15.6949	4	0.00345717
	Inverse variance weighted	5	0.132521	0.975651	0.891957
	Simple mode	5	0.467557	1.02025	0.670547
	Weighted mode	5	0.429009	1.01383	0.693941
Lamb_mutton_intake	MR Egger	14	2.16472	2.54401	0.411479		MR Egger	46.1051	12	6.65505e-06		-0.0213253	0.0262837	0.432963
	Weighted median	14	-0.0154988	0.43969	0.971881		Inverse variance weighted	48.6343	13	5.10405e-06
	Inverse variance weighted	14	0.150488	0.548412	0.783772
	Simple mode	14	-0.0895489	0.717683	0.90261
	Weighted mode	14	-0.112773	0.644338	0.863759
Non-oily_fish_intake	MR Egger	4	2.07696	1.96084	0.400523		MR Egger	0.415516	2	0.812403		-0.00545273	0.0232122	0.83614
	Weighted median	4	1.63487	0.553669	0.00314919		Inverse variance weighted	0.470698	3	0.92528
	Inverse variance weighted	4	1.62956	0.466417	0.000476228
	Simple mode	4	1.69109	0.771694	0.116103
	Weighted mode	4	1.657	0.712344	0.102509
Oily_fish_intake	MR Egger	28	1.50138	0.598556	0.018701		MR Egger	34.3756	26	0.125826		-0.0167374	0.00875815	0.0670801
	Weighted median	28	0.438038	0.21979	0.0462628		Inverse variance weighted	39.2043	27	0.060699
	Inverse variance weighted	28	0.398325	0.166086	0.0164708
	Simple mode	28	0.464705	0.519434	0.378887
	Weighted mode	28	0.544073	0.478183	0.265204
Bread_intake	MR Egger	12	-1.00248	0.95935	0.320645		MR Egger	18.7123	10	0.0440724		0.0110046	0.0143323	0.460341
	Weighted median	12	-0.204493	0.299785	0.495157		Inverse variance weighted	19.8155	11	0.0479361
	Inverse variance weighted	12	-0.297156	0.271397	0.273555
	Simple mode	12	-0.413854	0.521824	0.444495
	Weighted mode	12	-0.305827	0.40205	0.46285
Dark_chocolate_intake	MR Egger	17	-0.511122	33.838	0.988148		MR Egger	79139.2	15	0		0.0826882	0.551774	0.882872
	Weighted median	17	-20.7533	2.46653	3.96e-17		Inverse variance weighted	79257.7	16	0
	Inverse variance weighted	17	3.97202	15.3225	0.795459
	Simple mode	17	55.6768	17.4245	0.00563289
	Weighted mode	17	-19.2489	2.48045	8.21e-07
Cake intake	MR Egger	16	0.448753	0.362885	0.23657		MR Egger	12.5303	14	0.563798		-0.0100062	0.00979278	0.32421
	Weighted median	16	-0.0636542	0.205373	0.756604		Inverse variance weighted	13.5743	15	0.558026
	Inverse variance weighted	16	0.110305	0.148235	0.456799
	Simple mode	16	-0.089979	0.349716	0.80045
	Weighted mode	16	-0.0963296	0.326974	0.77233
Cheese_intake	MR Egger	24	0.470418	1.03013	0.652394		MR Egger	66.2096	22	2.58e-06		-0.00636023	0.0171881	0.714893
	Weighted median	24	0.164398	0.246972	0.505632		Inverse variance weighted	66.6217	23	4e-06
	Inverse variance weighted	24	0.101521	0.254556	0.690029
	Simple mode	24	0.500125	0.575553	0.393854
	Weighted mode	24	0.451	0.574081	0.440119
Sponge_pudding_intake	MR Egger	18	0.0544132	0.763013	0.944032		MR Egger	13.2148	16	0.656991		0.0143654	0.00940646	0.146241
	Weighted median	18	0.996169	0.477921	0.0371255		Inverse variance weighted	15.5471	17	0.556137
	Inverse variance weighted	18	1.10035	0.336353	0.00107015
	Simple mode	18	0.75487	0.899931	0.413216
	Weighted mode	18	0.821483	0.87083	0.358725
Cereal_intake	MR Egger	11	-2.94533	1.98335	0.171696		MR Egger	22.2867	9	0.00801342		0.0372774	0.02551	0.177952
	Weighted median	11	-0.331784	0.360036	0.356775		Inverse variance weighted	27.5745	10	0.00211102
	Inverse variance weighted	11	-0.110333	0.434856	0.79971
	Simple mode	11	-0.288643	0.46707	0.550398
	Weighted mode	11	-48.7465	5.1859	2.79e-06
White_rice_intake	MR Egger	16	-37.9447	13.5103	0.0147847		MR Egger	17518.3	13	0		1.53907	0.362119	0.000946858
	Weighted median	16	-13.7056	1.62437	3.24e-17		Inverse variance weighted	41860.9	14	0
	Inverse variance weighted	16	12.7969	9.42042	0.174329
	Simple mode	16	-17.1977	2.28371	2.75e-06
	Weighted mode	16	-13.4948	1.60215	7.48e-07
Fresh_fruit_intake	MR Egger	18	0.723146	1.13606	0.533426		MR Egger	41.8743	16	0.000411984		-0.0050568	0.0115027	0.666092
	Weighted median	18	0.0744974	0.400119	0.852297		Inverse variance weighted	42.3801	17	0.000590905
	Inverse variance weighted	18	0.257034	0.398215	0.518625
	Simple mode	18	0.0300819	0.673716	0.964906
	Weighted mode	18	-0.0185138	0.404004	0.963983
Dried_fruit_intake	MR Egger	15	-0.34211	1.46751	0.819297		MR Egger	29.4891	13	0.00557598		0.01441	0.0170094	0.412221
	Weighted median	15	0.447031	0.352265	0.204434		Inverse variance weighted	31.1172	14	0.0053379
	Inverse variance weighted	15	0.863319	0.355563	0.015181
	Simple mode	15	0.692919	0.621172	0.283417
	Weighted mode	15	0.491119	0.509471	0.351413
Apple_intake	MR Egger	22	0.21696	0.249054	0.394017		MR Egger	28.6434	20	0.0950219		-0.000937824	0.00956918	0.922904
	Weighted median	22	0.12989	0.109411	0.235157		Inverse variance weighted	28.6572	21	0.122479
	Inverse variance weighted	22	0.194181	0.0873326	0.0261848
	Simple mode	22	0.207067	0.226322	0.370619
	Weighted mode	22	0.207067	0.232296	0.382819
Banana_intake	MR Egger	14	0.444929	0.375905	0.25948		MR Egger	19.7051	12	0.0728734		-0.0167906	0.0136908	0.243563
	Weighted median	14	-0.10814	0.137403	0.431264		Inverse variance weighted	22.175	13	0.0527087
	Inverse variance weighted	14	0.00754525	0.121091	0.950315
	Simple mode	14	-0.121392	0.257643	0.645334
	Weighted mode	14	-0.132724	0.22805	0.570525
Berry_intake	MR Egger	17	0.0615033	0.281235	0.829839		MR Egger	17.9526	15	0.265164		0.00732535	0.0104658	0.494682
	Weighted median	17	0.0307142	0.16221	0.84982		Inverse variance weighted	18.539	16	0.293293
	Inverse variance weighted	17	0.237043	0.125215	0.0583459
	Simple mode	17	-0.0604148	0.32689	0.855695
	Weighted mode	17	-0.0800731	0.304752	0.796097
Cooked_vegetable_intake	MR Egger	6	3.36844	6.33253	0.622948		MR Egger	5.9852	4	0.200256		-0.0233596	0.0641293	0.734105
	Weighted median	6	0.943737	0.590971	0.110282		Inverse variance weighted	6.18373	5	0.288749
	Inverse variance weighted	6	1.07009	0.488409	0.0284541
	Simple mode	6	1.1947	0.895252	0.239587
	Weighted mode	6	1.06595	0.951967	0.313712
Salad_raw_vegetable_intake	MR Egger	6	5.87863	4.32465	0.245628		MR Egger	18.9669	4	0.000797793		-0.0589262	0.0446825	0.257679
	Weighted median	6	-0.101899	0.679865	0.880859		Inverse variance weighted	27.2136	5	5.18e-05
	Inverse variance weighted	6	0.341801	1.11105	0.758359
	Simple mode	6	-0.501532	0.942935	0.617582
	Weighted mode	6	-0.31027	0.955885	0.758632
Tea_intake	MR Egger	15	-0.453742	1.06513	0.67708		MR Egger	10.6606	13	0.639226		0.00846284	0.0147685	0.5764
	Weighted median	15	0.144706	0.269727	0.591619		Inverse variance weighted	10.989	14	0.686902
	Inverse variance weighted	15	0.145783	0.19978	0.465561
	Simple mode	15	0.495146	0.501009	0.33978
	Weighted mode	15	-0.398145	0.513177	0.450749
Coffee_intake	MR Egger	13	0.860728	0.867756	0.342564		MR Egger	14.3141	11	0.2161		-0.0117001	0.0105876	0.292708
	Weighted median	13	-0.241578	0.381149	0.526201		Inverse variance weighted	15.9032	12	0.19571
	Inverse variance weighted	13	-0.0355228	0.31144	0.90919
	Simple mode	13	-0.351898	0.648148	0.597119
	Weighted mode	13	-0.391389	0.581162	0.513417
Alcohol_intake_frequency	MR Egger	36	0.250422	0.464543	0.593349		MR Egger	83.3961	34	4.93e-06		-0.00647961	0.0105936	0.544835
	Weighted median	36	0.117807	0.138788	0.395978		Inverse variance weighted	84.3138	35	5.96e-06
	Inverse variance weighted	36	-0.0224784	0.128198	0.860812
	Simple mode	36	0.252235	0.294862	0.398128
	Weighted mode	36	0.133679	0.178209	0.458194
Fizzy_drink_intake	MR Egger	17	0.545411	0.352123	0.142238		MR Egger	10.1353	15	0.811145		-0.0100925	0.00813877	0.234007
	Weighted median	17	0.0261952	0.181192	0.885049		Inverse variance weighted	11.673	16	0.766166
	Inverse variance weighted	17	0.144774	0.140031	0.301195
	Simple mode	17	-0.0843806	0.326856	0.799576
	Weighted mode	17	-0.0677869	0.336384	0.842834
Milk	MR Egger	30	0.0273662	0.367341	0.941144		MR Egger	26.442	28	0.548761		0.000976842	0.0067872	0.886591
	Weighted median	30	0.170912	0.215232	0.427147		Inverse variance weighted	26.4628	29	0.600666
	Inverse variance weighted	30	0.0752496	0.155725	0.62894
	Simple mode	30	0.233493	0.467258	0.621051
	Weighted mode	30	0.213235	0.453833	0.641974
Pure fruitve/getable juice intake	MR Egger	15	-0.207752	0.372062	0.586074		MR Egger	10.7332	13	0.633159		0.0177039	0.0140855	0.230906
	Weighted median	15	0.159751	0.193057	0.407966		Inverse variance weighted	12.313	14	0.581184
	Inverse variance weighted	15	0.22721	0.136645	0.096358
	Simple mode	15	-0.0110169	0.355217	0.975696
	Weighted mode	15	-0.0303166	0.360096	0.934097
Salt_added_to_food	MR Egger	48	-0.105735	0.602433	0.861446		MR Egger	115.079	46	7.62e-08		0.00692726	0.00848426	0.418432
	Weighted median	48	0.197492	0.164369	0.229551		Inverse variance weighted	116.747	47	7.31e-08
	Inverse variance weighted	48	0.364673	0.175409	0.0376185
	Simple mode	48	0.0468968	0.332632	0.888483
	Weighted mode	48	0.10549	0.257747	0.684194
